# Supplementary material for: Ambient temperature as a factor contributing to the developmental divergence in sympatric salmonids
Source: PLoS One. 2021 Oct 15;16(10):e0258536. doi: 10.1371/journal.pone.0258536 (PMC8519426; doi:10.1371/journal.pone.0258536)
Supplement: S1 Data — (XLS) [file pone.0258536.s021.xls]

## Sheet: daily temperature logs
Mean daily temperatures in the spawning redds of different morphs
L morph									W morph									N1g morph									N2 morph						N3 morph						DV
Unana River 1st logger			Unana River 2nd logger			Unana River 3rd logger			Unana River logger			Uzon River logger			Zelenaya River logger			Unana River logger			Uzon River logger			Zelenaya River logger			Dolinnaya River 1st logger			Dolinnaya River 2nd logger			Krasheninnikiva River 1st logger			Krasheninnikiva River 2nd logger			L.Shapina River logger			R.Shapina River logger			Shaybina River loger
date	temperature		date	temperature		date	temperature		date	temperature		date	temperature		date	temperature		date	temperature		date	temperature		date	temperature		date	temperature		date	temperature		date	temperature		date	temperature		date	temperature		date	temperature		date	temperature
2014-09-01	5.159		2014-09-01	4.478		2014-09-01	4.038		2014-09-01	5.245		2014-09-01	4.699		2014-09-01	5.167		2014-09-01	4.941		2014-09-01	4.565		2014-09-01	4.692		2014-09-01	4.399		2014-09-01	3.716		2014-09-01	3.239		2014-09-01	2.494		2014-01-01	0.313333		2014-01-01	0.41		2014-01-01	0.657917
2014-09-02	5.493		2014-09-02	5.031		2014-09-02	4.418		2014-09-02	5.493		2014-09-02	5.154		2014-09-02	5.328		2014-09-02	5.147		2014-09-02	4.646		2014-09-02	4.717		2014-09-02	4.152		2014-09-02	3.901		2014-09-02	3.212		2014-09-02	2.685		2014-01-02	0.4925		2014-01-02	0.134213		2014-01-02	0.370833
2014-09-03	5.37		2014-09-03	5.037		2014-09-03	4.374		2014-09-03	5.328		2014-09-03	4.986		2014-09-03	5.156		2014-09-03	4.943		2014-09-03	4.917		2014-09-03	4.721		2014-09-03	4.299		2014-09-03	3.835		2014-09-03	3.151		2014-09-03	2.767		2014-01-03	0.430833		2014-01-03	0.41		2014-01-03	0.05125
2014-09-04	4.781		2014-09-04	4.069		2014-09-04	3.792		2014-09-04	4.871		2014-09-04	4.799		2014-09-04	4.39		2014-09-04	4.845		2014-09-04	5.117		2014-09-04	4.721		2014-09-04	4.148		2014-09-04	3.926		2014-09-04	3.228		2014-09-04	2.64		2014-01-04	0.394167		2014-01-04	0.5231		2014-01-04	0.0225
2014-09-05	4.769		2014-09-05	4.221		2014-09-05	3.871		2014-09-05	4.824		2014-09-05	4.456		2014-09-05	4.611		2014-09-05	4.679		2014-09-05	4.358		2014-09-05	4.53		2014-09-05	4.005		2014-09-05	3.861		2014-09-05	3.184		2014-09-05	2.522		2014-01-05	0.4575		2014-01-05	0.41		2014-01-05	0.0295833
2014-09-06	5.139		2014-09-06	4.71		2014-09-06	4.476		2014-09-06	5.202		2014-09-06	4.603		2014-09-06	4.682		2014-09-06	4.739		2014-09-06	4.694		2014-09-06	4.587		2014-09-06	4.101		2014-09-06	3.814		2014-09-06	3.269		2014-09-06	2.347		2014-01-06	0.681667		2014-01-06	0.123434		2014-01-06	0.145
2014-09-07	5.283		2014-09-07	4.918		2014-09-07	4.716		2014-09-07	5.353		2014-09-07	5.35		2014-09-07	5.104		2014-09-07	4.906		2014-09-07	4.043		2014-09-07	4.482		2014-09-07	3.96		2014-09-07	3.839		2014-09-07	3.244		2014-09-07	2.427		2014-01-07	0.739167		2014-01-07	0.23421		2014-01-07	0.605
2014-09-08	4.974		2014-09-08	4.235		2014-09-08	4.199		2014-09-08	5.146		2014-09-08	5.113		2014-09-08	5.262		2014-09-08	4.928		2014-09-08	3.643		2014-09-08	4.383		2014-09-08	4.079		2014-09-08	3.685		2014-09-08	3.06		2014-09-08	2.746		2014-01-08	0.938333		2014-01-08	0.341		2014-01-08	0.636667
2014-09-09	4.766		2014-09-09	4.181		2014-09-09	4.047		2014-09-09	4.896		2014-09-09	5.061		2014-09-09	5.241		2014-09-09	5.006		2014-09-09	5.632		2014-09-09	4.475		2014-09-09	3.943		2014-09-09	3.893		2014-09-09	3.333		2014-09-09	2.581		2014-01-09	0.907917		2014-01-09	0.523421		2014-01-09	0.324167
2014-09-10	5.332		2014-09-10	5.174		2014-09-10	4.591		2014-09-10	5.316		2014-09-10	3.836		2014-09-10	3.937		2014-09-10	4.308		2014-09-10	3.78		2014-09-10	4.059		2014-09-10	3.716		2014-09-10	3.543		2014-09-10	3.15		2014-09-10	2.613		2014-01-10	0.825		2014-01-10	0.2411		2014-01-10	0.117917
2014-09-11	5.324		2014-09-11	4.883		2014-09-11	4.466		2014-09-11	5.378		2014-09-11	3.394		2014-09-11	3.471		2014-09-11	4.05		2014-09-11	2.915		2014-09-11	3.902		2014-09-11	3.366		2014-09-11	3.613		2014-09-11	3.174		2014-09-11	2.675		2014-01-11	0.841667		2014-01-11	0.41311		2014-01-11	0.506667
2014-09-12	4.952		2014-09-12	4.511		2014-09-12	4.153		2014-09-12	5.011		2014-09-12	3.667		2014-09-12	3.728		2014-09-12	4.152		2014-09-12	3.412		2014-09-12	3.964		2014-09-12	3.649		2014-09-12	3.471		2014-09-12	2.961		2014-09-12	2.844		2014-01-12	0.985		2014-01-12	0.1232		2014-01-12	0.834583
2014-09-13	6.176		2014-09-13	6.041		2014-09-13	5.12		2014-09-13	6.089		2014-09-13	4.15		2014-09-13	4.251		2014-09-13	4.381		2014-09-13	4.285		2014-09-13	4.07		2014-09-13	3.634		2014-09-13	3.662		2014-09-13	3.244		2014-09-13	2.717		2014-01-13	0.55375		2014-01-13	0.31421		2014-01-13	0.757083
2014-09-14	5.79		2014-09-14	4.876		2014-09-14	4.551		2014-09-14	5.946		2014-09-14	4.561		2014-09-14	4.678		2014-09-14	4.573		2014-09-14	4.957		2014-09-14	4.137		2014-09-14	3.745		2014-09-14	3.657		2014-09-14	3.146		2014-09-14	2.728		2014-01-14	0.674583		2014-01-14	0.411		2014-01-14	0.988333
2014-09-15	5.361		2014-09-15	5.15		2014-09-15	4.502		2014-09-15	5.329		2014-09-15	4.771		2014-09-15	4.937		2014-09-15	4.731		2014-09-15	5.68		2014-09-15	4.239		2014-09-15	3.935		2014-09-15	3.656		2014-09-15	3.214		2014-09-15	2.692		2014-01-15	0.235833		2014-01-15	0.41113		2014-01-15	0.67875
2014-09-16	5.968		2014-09-16	5.806		2014-09-16	5.1		2014-09-16	5.91		2014-09-16	4.618		2014-09-16	4.753		2014-09-16	4.579		2014-09-16	5.21		2014-09-16	4.13		2014-09-16	3.984		2014-09-16	3.528		2014-09-16	3.121		2014-09-16	2.663		2014-01-16	0.4225		2014-01-16	0.34542		2014-01-16	0.38125
2014-09-17	5.337		2014-09-17	4.855		2014-09-17	4.424		2014-09-17	5.376		2014-09-17	4.432		2014-09-17	4.539		2014-09-17	4.437		2014-09-17	4.717		2014-09-17	3.972		2014-09-17	3.752		2014-09-17	3.562		2014-09-17	3.195		2014-09-17	2.57		2014-01-17	0.721667		2014-01-17	0.235423		2014-01-17	0.231667
2014-09-18	5.174		2014-09-18	5.099		2014-09-18	4.45		2014-09-18	5.115		2014-09-18	4.938		2014-09-18	5.021		2014-09-18	4.677		2014-09-18	5.815		2014-09-18	4.179		2014-09-18	3.925		2014-09-18	3.707		2014-09-18	3.261		2014-09-18	2.634		2014-01-18	0.622083		2014-01-18	0.32		2014-01-18	0.27
2014-09-19	5.361		2014-09-19	5.422		2014-09-19	4.619		2014-09-19	5.239		2014-09-19	4.069		2014-09-19	4.162		2014-09-19	4.326		2014-09-19	4.778		2014-09-19	4.085		2014-09-19	3.822		2014-09-19	3.733		2014-09-19	3.309		2014-09-19	2.517		2014-01-19	0.793333		2014-01-19	0.4232		2014-01-19	0.0504167
2014-09-20	5.489		2014-09-20	5.257		2014-09-20	4.577		2014-09-20	5.422		2014-09-20	4.22		2014-09-20	4.289		2014-09-20	4.296		2014-09-20	4.563		2014-09-20	3.902		2014-09-20	3.624		2014-09-20	3.571		2014-09-20	3.049		2014-09-20	2.786		2014-01-20	0.929583		2014-01-20	0.434232		2014-01-20	0.0916667
2014-09-21	4.878		2014-09-21	4.079		2014-09-21	3.824		2014-09-21	5.012		2014-09-21	4.288		2014-09-21	4.397		2014-09-21	4.385		2014-09-21	5.199		2014-09-21	4.046		2014-09-21	3.934		2014-09-21	3.504		2014-09-21	2.984		2014-09-21	2.784		2014-01-21	0.68875		2014-01-21	0.236542		2014-01-21	0.6475
2014-09-22	4.532		2014-09-22	3.831		2014-09-22	3.641		2014-09-22	4.665		2014-09-22	4.034		2014-09-22	4.119		2014-09-22	4.155		2014-09-22	3.508		2014-09-22	3.897		2014-09-22	3.563		2014-09-22	3.757		2014-09-22	3.079		2014-09-22	2.676		2014-01-22	0.783333		2014-01-22	0.422		2014-01-22	0.640417
2014-09-23	4.467		2014-09-23	3.748		2014-09-23	3.483		2014-09-23	4.586		2014-09-23	4.054		2014-09-23	4.093		2014-09-23	4.13		2014-09-23	3.546		2014-09-23	3.859		2014-09-23	3.765		2014-09-23	3.514		2014-09-23	2.939		2014-09-23	2.752		2014-01-23	0.484583		2014-01-23	0.234134		2014-01-23	0.760417
2014-09-24	3.917		2014-09-24	3.5		2014-09-24	3.183		2014-09-24	3.994		2014-09-24	3.704		2014-09-24	3.736		2014-09-24	3.917		2014-09-24	3.171		2014-09-24	3.692		2014-09-24	3.498		2014-09-24	3.551		2014-09-24	2.966		2014-09-24	2.475		2014-01-24	0.381667		2014-01-24	0.311		2014-01-24	0.390417
2014-09-25	4.161		2014-09-25	3.231		2014-09-25	3.225		2014-09-25	4.407		2014-09-25	4.382		2014-09-25	4.518		2014-09-25	4.317		2014-09-25	4.214		2014-09-25	3.938		2014-09-25	3.956		2014-09-25	3.52		2014-09-25	3.092		2014-09-25	2.465		2014-01-25	0.340833		2014-01-25	0.23452		2014-01-25	0.790417
2014-09-26	4.289		2014-09-26	3.84		2014-09-26	3.547		2014-09-26	4.353		2014-09-26	4.039		2014-09-26	4.09		2014-09-26	4.09		2014-09-26	3.755		2014-09-26	3.759		2014-09-26	3.65		2014-09-26	3.687		2014-09-26	3.081		2014-09-26	2.562		2014-01-26	0.462917		2014-01-26	0.342131		2014-01-26	0.762917
2014-09-27	4.08		2014-09-27	3.038		2014-09-27	3.126		2014-09-27	4.326		2014-09-27	3.754		2014-09-27	3.757		2014-09-27	3.913		2014-09-27	3.486		2014-09-27	3.711		2014-09-27	3.733		2014-09-27	3.439		2014-09-27	2.983		2014-09-27	2.616		2014-01-27	0.549583		2014-01-27	0.24124		2014-01-27	0.924583
2014-09-28	3.539		2014-09-28	2.954		2014-09-28	2.917		2014-09-28	3.706		2014-09-28	3.027		2014-09-28	3.049		2014-09-28	3.486		2014-09-28	2.651		2014-09-28	3.443		2014-09-28	3.309		2014-09-28	3.581		2014-09-28	2.848		2014-09-28	2.469		2014-01-28	0.614167		2014-01-28	0.134321		2014-01-28	1.07708
2014-09-29	3.551		2014-09-29	2.891		2014-09-29	2.88		2014-09-29	3.702		2014-09-29	3.487		2014-09-29	3.562		2014-09-29	3.712		2014-09-29	3.218		2014-09-29	3.547		2014-09-29	3.41		2014-09-29	3.539		2014-09-29	3.046		2014-09-29	2.267		2014-01-29	0.797083		2014-01-29	0.2341		2014-01-29	0.4525
2014-09-30	4.184		2014-09-30	3.682		2014-09-30	3.461		2014-09-30	4.275		2014-09-30	3.925		2014-09-30	4.064		2014-09-30	3.946		2014-09-30	3.927		2014-09-30	3.702		2014-09-30	3.705		2014-09-30	3.537		2014-09-30	2.954		2014-09-30	2.419		2014-01-30	0.901667		2014-01-30	0.0947917		2014-01-30	0.205417
2014-10-01	2.978		2014-10-01	0.436		2014-10-01	1.659		2014-10-01	3.704		2014-10-01	3.252		2014-10-01	3.16		2014-10-01	3.514		2014-10-01	2.946		2014-10-01	3.33		2014-10-01	3.309		2014-10-01	3.541		2014-10-01	2.888		2014-10-01	2.527		2014-01-31	0.90375		2014-01-31	0.043875		2014-01-31	0.562917
2014-10-02	2.664		2014-10-02	0.871		2014-10-02	1.5		2014-10-02	3.248		2014-10-02	2.904		2014-10-02	2.91		2014-10-02	3.35		2014-10-02	2.856		2014-10-02	3.353		2014-10-02	3.339		2014-10-02	3.598		2014-10-02	2.763		2014-10-02	2.367		2014-02-01	1.08125		2014-02-01	0.268667		2014-02-01	1.03167
2014-10-03	2.666		2014-10-03	1.222		2014-10-03	1.83		2014-10-03	3.138		2014-10-03	3.144		2014-10-03	3.242		2014-10-03	3.451		2014-10-03	3.315		2014-10-03	3.415		2014-10-03	3.572		2014-10-03	3.411		2014-10-03	2.98		2014-10-03	2.16		2014-02-02	1.17667		2014-02-02	0.637542		2014-02-02	1.2375
2014-10-04	2.851		2014-10-04	2.239		2014-10-04	2.375		2014-10-04	3.066		2014-10-04	2.587		2014-10-04	2.583		2014-10-04	3.073		2014-10-04	2.449		2014-10-04	3.157		2014-10-04	3.067		2014-10-04	3.523		2014-10-04	2.866		2014-10-04	2.095		2014-02-03	0.988333		2014-02-03	0.652167		2014-02-03	1.24542
2014-10-05	2.678		2014-10-05	0.656		2014-10-05	1.508		2014-10-05	3.272		2014-10-05	2.909		2014-10-05	2.912		2014-10-05	3.286		2014-10-05	3.263		2014-10-05	3.303		2014-10-05	3.379		2014-10-05	3.476		2014-10-05	2.858		2014-10-05	2.172		2014-02-04	0.649167		2014-02-04	0.512083		2014-02-04	1.11
2014-10-06	3.296		2014-10-06	2.179		2014-10-06	2.421		2014-10-06	3.641		2014-10-06	3.213		2014-10-06	3.385		2014-10-06	3.431		2014-10-06	3.981		2014-10-06	3.393		2014-10-06	3.616		2014-10-06	3.412		2014-10-06	2.827		2014-10-06	2.257		2014-02-05	0.685417		2014-02-05	0.4675		2014-02-05	1.08708
2014-10-07	3.638		2014-10-07	2.724		2014-10-07	2.861		2014-10-07	3.902		2014-10-07	3.296		2014-10-07	3.392		2014-10-07	3.385		2014-10-07	4.057		2014-10-07	3.278		2014-10-07	3.541		2014-10-07	3.421		2014-10-07	2.864		2014-10-07	2.283		2014-02-06	0.792083		2014-02-06	0.517917		2014-02-06	1.17625
2014-10-08	3.605		2014-10-08	2.578		2014-10-08	2.782		2014-10-08	3.895		2014-10-08	3.5		2014-10-08	3.609		2014-10-08	3.508		2014-10-08	4.421		2014-10-08	3.387		2014-10-08	3.725		2014-10-08	3.454		2014-10-08	2.84		2014-10-08	2.465		2014-02-07	0.469167		2014-02-07	0.695833		2014-02-07	1.35
2014-10-09	2.825		2014-10-09	1.718		2014-10-09	2.108		2014-10-09	3.151		2014-10-09	2.714		2014-10-09	2.602		2014-10-09	2.984		2014-10-09	2.968		2014-10-09	3.015		2014-10-09	3.107		2014-10-09	3.512		2014-10-09	2.79		2014-10-09	2.525		2014-02-08	0.200833		2014-02-08	0.814167		2014-02-08	1.35708
2014-10-10	2.635		2014-10-10	1.965		2014-10-10	2.175		2014-10-10	2.862		2014-10-10	2.308		2014-10-10	2.31		2014-10-10	2.763		2014-10-10	2.602		2014-10-10	2.913		2014-10-10	3.042		2014-10-10	3.503		2014-10-10	2.62		2014-10-10	2.306		2014-02-09	0.309167		2014-02-09	0.768333		2014-02-09	1.17417
2014-10-11	2.847		2014-10-11	2.197		2014-10-11	2.345		2014-10-11	3.054		2014-10-11	2.677		2014-10-11	2.728		2014-10-11	2.967		2014-10-11	3.209		2014-10-11	3.036		2014-10-11	3.227		2014-10-11	3.448		2014-10-11	2.841		2014-10-11	2.036		2014-02-10	0.2075		2014-02-10	0.548333		2014-02-10	0.780417
2014-10-12	2.946		2014-10-12	2.434		2014-10-12	2.484		2014-10-12	3.112		2014-10-12	2.587		2014-10-12	2.624		2014-10-12	2.91		2014-10-12	3.24		2014-10-12	3.03		2014-10-12	3.38		2014-10-12	3.442		2014-10-12	2.826		2014-10-12	2.065		2014-02-11	0.487917		2014-02-11	0.31625		2014-02-11	0.597917
2014-10-13	2.488		2014-10-13	1.442		2014-10-13	1.938		2014-10-13	2.808		2014-10-13	2.481		2014-10-13	2.516		2014-10-13	2.807		2014-10-13	3.065		2014-10-13	2.914		2014-10-13	3.263		2014-10-13	3.377		2014-10-13	2.848		2014-10-13	2.024		2014-02-12	0.62375		2014-02-12	0.431		2014-02-12	0.270417
2014-10-14	2.856		2014-10-14	2.137		2014-10-14	2.356		2014-10-14	3.066		2014-10-14	2.48		2014-10-14	2.471		2014-10-14	2.737		2014-10-14	3.023		2014-10-14	2.919		2014-10-14	3.17		2014-10-14	3.584		2014-10-14	2.672		2014-10-14	2.199		2014-02-13	0.629167		2014-02-13	0.433131		2014-02-13	0.8075
2014-10-15	2.283		2014-10-15	1.603		2014-10-15	1.846		2014-10-15	2.512		2014-10-15	1.98		2014-10-15	1.971		2014-10-15	2.429		2014-10-15	2.441		2014-10-15	2.667		2014-10-15	3.084		2014-10-15	3.331		2014-10-15	2.631		2014-10-15	2.012		2014-02-14	0.717917		2014-02-14	0.155833		2014-02-14	0.39875
2014-10-16	2.46		2014-10-16	1.568		2014-10-16	1.899		2014-10-16	2.747		2014-10-16	2.215		2014-10-16	2.205		2014-10-16	2.567		2014-10-16	2.906		2014-10-16	2.726		2014-10-16	3.154		2014-10-16	3.311		2014-10-16	2.69		2014-10-16	1.937		2014-02-15	0.53		2014-02-15	0.359167		2014-02-15	0.02125
2014-10-17	1.845		2014-10-17	1.064		2014-10-17	1.433		2014-10-17	2.126		2014-10-17	1.653		2014-10-17	1.598		2014-10-17	2.185		2014-10-17	2.149		2014-10-17	2.504		2014-10-17	2.87		2014-10-17	3.287		2014-10-17	2.531		2014-10-17	1.957		2014-02-16	0.634167		2014-02-16	0.143333		2014-02-16	0.00916667
2014-10-18	1.501		2014-10-18	0.19		2014-10-18	0.891		2014-10-18	1.937		2014-10-18	1.289		2014-10-18	1.15		2014-10-18	2.033		2014-10-18	1.925		2014-10-18	2.375		2014-10-18	2.814		2014-10-18	3.176		2014-10-18	2.525		2014-10-18	1.778		2014-02-17	0.690417		2014-02-17	0.3131		2014-02-17	0.210417
2014-10-19	2.248		2014-10-19	1.208		2014-10-19	1.56		2014-10-19	2.589		2014-10-19	2.005		2014-10-19	2.207		2014-10-19	2.46		2014-10-19	3.178		2014-10-19	2.744		2014-10-19	3.329		2014-10-19	3.29		2014-10-19	2.687		2014-10-19	1.761		2014-02-18	0.651667		2014-02-18	0.4314		2014-02-18	0.266667
2014-10-20	1.943		2014-10-20	0.606		2014-10-20	1.246		2014-10-20	2.379		2014-10-20	1.685		2014-10-20	1.653		2014-10-20	2.168		2014-10-20	2.564		2014-10-20	2.523		2014-10-20	2.897		2014-10-20	3.489		2014-10-20	2.689		2014-10-20	1.857		2014-02-19	0.739583		2014-02-19	0.1213		2014-02-19	0.307917
2014-10-21	1.938		2014-10-21	1.559		2014-10-21	1.653		2014-10-21	2.112		2014-10-21	1.815		2014-10-21	1.937		2014-10-21	2.216		2014-10-21	2.819		2014-10-21	2.516		2014-10-21	3.096		2014-10-21	3.366		2014-10-21	2.584		2014-10-21	1.716		2014-02-20	0.480833		2014-02-20	0.3113		2014-02-20	0.648333
2014-10-22	2.128		2014-10-22	0.891		2014-10-22	1.506		2014-10-22	2.504		2014-10-22	2.245		2014-10-22	2.22		2014-10-22	2.375		2014-10-22	3.227		2014-10-22	2.543		2014-10-22	3.117		2014-10-22	3.213		2014-10-22	2.534		2014-10-22	2.094		2014-02-21	0.4		2014-02-21	0.34113		2014-02-21	0.69125
2014-10-23	0.616		2014-10-23	-0.045		2014-10-23	0.452		2014-10-23	0.886		2014-10-23	0.544		2014-10-23	0.345		2014-10-23	1.341		2014-10-23	0.991		2014-10-23	1.944		2014-10-23	2.59		2014-10-23	2.968		2014-10-23	2.186		2014-10-23	1.928		2014-02-22	0.3825		2014-02-22	0.105		2014-02-22	0.645833
2014-10-24	1.423		2014-10-24	0.741		2014-10-24	1.088		2014-10-24	1.688		2014-10-24	1.139		2014-10-24	1.232		2014-10-24	1.782		2014-10-24	2.249		2014-10-24	2.3		2014-10-24	2.865		2014-10-24	3.394		2014-10-24	2.242		2014-10-24	1.656		2014-02-23	0.375		2014-02-23	0.24131		2014-02-23	0.87625
2014-10-25	1.267		2014-10-25	0.519		2014-10-25	1.006		2014-10-25	1.536		2014-10-25	1.124		2014-10-25	1.14		2014-10-25	1.709		2014-10-25	2.124		2014-10-25	2.202		2014-10-25	2.73		2014-10-25	3.37		2014-10-25	2.348		2014-10-25	1.549		2014-02-24	0.52625		2014-02-24	0.2875		2014-02-24	0.36875
2014-10-26	1.178		2014-10-26	0.342		2014-10-26	0.915		2014-10-26	1.466		2014-10-26	0.929		2014-10-26	1.023		2014-10-26	1.63		2014-10-26	2.024		2014-10-26	2.114		2014-10-26	2.624		2014-10-26	3.22		2014-10-26	2.213		2014-10-26	1.747		2014-02-25	0.66125		2014-02-25	0.2825		2014-02-25	0.379583
2014-10-27	0.29		2014-10-27	-0.151		2014-10-27	0.306		2014-10-27	0.489		2014-10-27	0.047		2014-10-27	0.012		2014-10-27	1.057		2014-10-27	0.794		2014-10-27	1.692		2014-10-27	2.218		2014-10-27	2.966		2014-10-27	2.123		2014-10-27	1.525		2014-02-26	0.361667		2014-02-26	0.338333		2014-02-26	0.823333
2014-10-28	0.485		2014-10-28	-0.003		2014-10-28	0.482		2014-10-28	0.712		2014-10-28	0.402		2014-10-28	0.302		2014-10-28	1.206		2014-10-28	1.403		2014-10-28	1.881		2014-10-28	2.459		2014-10-28	3.16		2014-10-28	1.914		2014-10-28	1.514		2014-02-27	0.443333		2014-02-27	0.268333		2014-02-27	0.77875
2014-10-29	0.764		2014-10-29	-0.069		2014-10-29	0.434		2014-10-29	1.075		2014-10-29	0.249		2014-10-29	0.22		2014-10-29	1.194		2014-10-29	1.459		2014-10-29	1.929		2014-10-29	2.539		2014-10-29	3.151		2014-10-29	2.02		2014-10-29	1.488		2014-02-28	0.493333		2014-02-28	0.13		2014-02-28	0.78375
2014-10-30	1.457		2014-10-30	0.905		2014-10-30	1.199		2014-10-30	1.681		2014-10-30	1.293		2014-10-30	1.424		2014-10-30	1.704		2014-10-30	2.748		2014-10-30	2.131		2014-10-30	2.768		2014-10-30	3.277		2014-10-30	2.138		2014-10-30	1.443		2014-03-01	0.50125		2014-03-01	0.218333		2014-03-01	0.810417
2014-10-31	1.305		2014-10-31	0.491		2014-10-31	1.019		2014-10-31	1.589		2014-10-31	0.969		2014-10-31	1.035		2014-10-31	1.553		2014-10-31	2.453		2014-10-31	2.006		2014-10-31	2.817		2014-10-31	3.071		2014-10-31	2.304		2014-10-31	1.531		2014-03-02	0.48125		2014-03-02	0.109167		2014-03-02	0.17
2014-11-01	0.507		2014-11-01	-0.028		2014-11-01	0.458		2014-11-01	0.732		2014-11-01	0.14		2014-11-01	0.061		2014-11-01	1.013		2014-11-01	1.265		2014-11-01	1.658		2014-11-01	2.326		2014-11-01	2.983		2014-11-01	2.189		2014-11-01	1.553		2014-03-03	0.629583		2014-03-03	0.14123		2014-03-03	0.582083
2014-11-02	0.324		2014-11-02	0.264		2014-11-02	0.53		2014-11-02	0.41		2014-11-02	0.038		2014-11-02	-0.018		2014-11-02	0.85		2014-11-02	0.886		2014-11-02	1.401		2014-11-02	2.005		2014-11-02	2.912		2014-11-02	2.086		2014-11-02	1.479		2014-03-04	0.55875		2014-03-04	0.2475		2014-03-04	1.08125
2014-11-03	0.552		2014-11-03	0.456		2014-11-03	0.724		2014-11-03	0.656		2014-11-03	0.335		2014-11-03	0.299		2014-11-03	0.993		2014-11-03	1.458		2014-11-03	1.657		2014-11-03	2.334		2014-11-03	3.139		2014-11-03	2.001		2014-11-03	1.451		2014-03-05	0.572083		2014-03-05	0.568333		2014-03-05	0.8975
2014-11-04	0.805		2014-11-04	-0.071		2014-11-04	0.561		2014-11-04	1.153		2014-11-04	0.649		2014-11-04	0.772		2014-11-04	1.303		2014-11-04	2.33		2014-11-04	1.999		2014-11-04	2.968		2014-11-04	2.984		2014-11-04	2.009		2014-11-04	1.588		2014-03-06	0.742917		2014-03-06	0.545417		2014-03-06	0.8125
2014-11-05	1.215		2014-11-05	0.817		2014-11-05	1.116		2014-11-05	1.381		2014-11-05	0.78		2014-11-05	0.786		2014-11-05	1.304		2014-11-05	2.307		2014-11-05	1.831		2014-11-05	2.748		2014-11-05	3.005		2014-11-05	2.245		2014-11-05	1.557		2014-03-07	0.893333		2014-03-07	0.42375		2014-03-07	0.467917
2014-11-06	0.803		2014-11-06	0.503		2014-11-06	0.843		2014-11-06	0.93		2014-11-06	0.312		2014-11-06	0.256		2014-11-06	0.962		2014-11-06	1.572		2014-11-06	1.614		2014-11-06	2.402		2014-11-06	2.998		2014-11-06	2.079		2014-11-06	1.565		2014-03-08	1.035		2014-03-08	0.247083		2014-03-08	0.352917
2014-11-07	0.402		2014-11-07	0.612		2014-11-07	0.719		2014-11-07	0.37		2014-11-07	0.1		2014-11-07	0.026		2014-11-07	0.791		2014-11-07	1.143		2014-11-07	1.388		2014-11-07	2.111		2014-11-07	2.99		2014-11-07	2.11		2014-11-07	1.426		2014-03-09	0.9025		2014-03-09	0.2313		2014-03-09	0.267083
2014-11-08	0.132		2014-11-08	-0.034		2014-11-08	0.21		2014-11-08	0.212		2014-11-08	0.097		2014-11-08	0.045		2014-11-08	0.776		2014-11-08	1.323		2014-11-08	1.531		2014-11-08	2.218		2014-11-08	2.753		2014-11-08	2.006		2014-11-08	1.373		2014-03-10	0.631667		2014-03-10	0.22412		2014-03-10	0.60125
2014-11-09	0.163		2014-11-09	0.062		2014-11-09	0.363		2014-11-09	0.258		2014-11-09	-0.008		2014-11-09	-0.022		2014-11-09	0.701		2014-11-09	1.049		2014-11-09	1.284		2014-11-09	2.011		2014-11-09	2.608		2014-11-09	1.896		2014-11-09	1.389		2014-03-11	0.500417		2014-03-11	0.26125		2014-03-11	0.68
2014-11-10	0.249		2014-11-10	0.639		2014-11-10	0.916		2014-11-10	0.233		2014-11-10	-0.02		2014-11-10	-0.014		2014-11-10	0.668		2014-11-10	0.996		2014-11-10	1.237		2014-11-10	1.957		2014-11-10	2.648		2014-11-10	1.911		2014-11-10	1.408		2014-03-12	0.442917		2014-03-12	0.229167		2014-03-12	0.332083
2014-11-11	0.305		2014-11-11	0.932		2014-11-11	0.943		2014-11-11	0.167		2014-11-11	-0.026		2014-11-11	0.008		2014-11-11	0.667		2014-11-11	0.991		2014-11-11	1.136		2014-11-11	1.858		2014-11-11	2.562		2014-11-11	1.978		2014-11-11	1.406		2014-03-13	0.559583		2014-03-13	0.12321		2014-03-13	0.105417
2014-11-12	0.293		2014-11-12	0.864		2014-11-12	0.919		2014-11-12	0.175		2014-11-12	-0.028		2014-11-12	0.037		2014-11-12	0.677		2014-11-12	0.987		2014-11-12	1.04		2014-11-12	1.708		2014-11-12	2.741		2014-11-12	2.015		2014-11-12	1.504		2014-03-14	0.45875		2014-03-14	0.22432		2014-03-14	0.150417
2014-11-13	0.396		2014-11-13	1.3		2014-11-13	1.108		2014-11-13	0.163		2014-11-13	-0.038		2014-11-13	0.17		2014-11-13	0.69		2014-11-13	1.41		2014-11-13	1.046		2014-11-13	1.957		2014-11-13	2.597		2014-11-13	1.956		2014-11-13	1.692		2014-03-15	0.31		2014-03-15	0.2313		2014-03-15	0.5175
2014-11-14	0.215		2014-11-14	-0.028		2014-11-14	0.328		2014-11-14	0.306		2014-11-14	-0.05		2014-11-14	0.508		2014-11-14	0.685		2014-11-14	1.305		2014-11-14	1.388		2014-11-14	2.357		2014-11-14	2.765		2014-11-14	1.996		2014-11-14	1.847		2014-03-16	0.427083		2014-03-16	0.123123		2014-03-16	0.525833
2014-11-15	0.25		2014-11-15	0.301		2014-11-15	0.855		2014-11-15	0.383		2014-11-15	-0.05		2014-11-15	0.452		2014-11-15	0.77		2014-11-15	1.727		2014-11-15	1.54		2014-11-15	2.51		2014-11-15	2.927		2014-11-15	2.133		2014-11-15	1.683		2014-03-17	0.763333		2014-03-17	0.3113		2014-03-17	0.181667
2014-11-16	0.762		2014-11-16	1.201		2014-11-16	1.138		2014-11-16	0.668		2014-11-16	0.188		2014-11-16	0.603		2014-11-16	0.862		2014-11-16	2.283		2014-11-16	1.71		2014-11-16	2.726		2014-11-16	2.954		2014-11-16	2.185		2014-11-16	1.761		2014-03-18	0.777917		2014-03-18	0.12322		2014-03-18	0.144167
2014-11-17	0.593		2014-11-17	0.82		2014-11-17	0.978		2014-11-17	0.576		2014-11-17	0.216		2014-11-17	0.686		2014-11-17	0.817		2014-11-17	1.86		2014-11-17	1.466		2014-11-17	2.48		2014-11-17	2.706		2014-11-17	2.075		2014-11-17	1.679		2014-03-19	0.589583		2014-03-19	0.1725		2014-03-19	0.29125
2014-11-18	0.834		2014-11-18	1.168		2014-11-18	1.204		2014-11-18	0.77		2014-11-18	0.057		2014-11-18	0.662		2014-11-18	0.711		2014-11-18	1.742		2014-11-18	1.228		2014-11-18	2.247		2014-11-18	2.653		2014-11-18	1.983		2014-11-18	1.449		2014-03-20	0.567917		2014-03-20	0.19625		2014-03-20	0.3575
2014-11-19	0.484		2014-11-19	1.108		2014-11-19	1.06		2014-11-19	0.324		2014-11-19	-0.027		2014-11-19	0.503		2014-11-19	0.7		2014-11-19	1.919		2014-11-19	1.115		2014-11-19	1.942		2014-11-19	2.731		2014-11-19	1.731		2014-11-19	1.491		2014-03-21	0.37		2014-03-21	0.3131		2014-03-21	0.6025
2014-11-20	0.439		2014-11-20	1.152		2014-11-20	0.978		2014-11-20	0.25		2014-11-20	-0.033		2014-11-20	0.342		2014-11-20	0.627		2014-11-20	2.187		2014-11-20	1.05		2014-11-20	1.798		2014-11-20	2.898		2014-11-20	1.948		2014-11-20	1.342		2014-03-22	0.599583		2014-03-22	0.131132		2014-03-22	0.52125
2014-11-21	0.588		2014-11-21	0.974		2014-11-21	1.023		2014-11-21	0.51		2014-11-21	-0.033		2014-11-21	0.243		2014-11-21	0.697		2014-11-21	1.353		2014-11-21	1.144		2014-11-21	1.902		2014-11-21	2.882		2014-11-21	1.95		2014-11-21	1.329		2014-03-23	0.674167		2014-03-23	0.2312		2014-03-23	0.453333
2014-11-22	0.53		2014-11-22	1.039		2014-11-22	1.048		2014-11-22	0.42		2014-11-22	-0.039		2014-11-22	0.24		2014-11-22	0.576		2014-11-22	2.488		2014-11-22	0.909		2014-11-22	1.776		2014-11-22	2.668		2014-11-22	1.894		2014-11-22	1.357		2014-03-24	0.832083		2014-03-24	0.106667		2014-03-24	0.302083
2014-11-23	0.229		2014-11-23	0.753		2014-11-23	0.89		2014-11-23	0.135		2014-11-23	-0.044		2014-11-23	0.261		2014-11-23	0.569		2014-11-23	1.318		2014-11-23	0.744		2014-11-23	1.618		2014-11-23	2.57		2014-11-23	1.705		2014-11-23	1.591		2014-03-25	0.650417		2014-03-25	0.12625		2014-03-25	0.44625
2014-11-24	0.264		2014-11-24	0.775		2014-11-24	0.795		2014-11-24	0.144		2014-11-24	-0.047		2014-11-24	0.348		2014-11-24	0.681		2014-11-24	1.3		2014-11-24	1.167		2014-11-24	1.956		2014-11-24	2.726		2014-11-24	1.927		2014-11-24	1.587		2014-03-26	0.61125		2014-03-26	0.161667		2014-03-26	0.547083
2014-11-25	0.101		2014-11-25	0.021		2014-11-25	0.298		2014-11-25	0.173		2014-11-25	-0.037		2014-11-25	0.469		2014-11-25	0.694		2014-11-25	1.288		2014-11-25	1.023		2014-11-25	1.588		2014-11-25	2.32		2014-11-25	1.863		2014-11-25	1.661		2014-03-27	0.630833		2014-03-27	0.229583		2014-03-27	0.754167
2014-11-26	0.119		2014-11-26	0.221		2014-11-26	0.605		2014-11-26	0.188		2014-11-26	-0.038		2014-11-26	0.672		2014-11-26	0.711		2014-11-26	1.456		2014-11-26	1.201		2014-11-26	2.036		2014-11-26	2.446		2014-11-26	2.021		2014-11-26	1.543		2014-03-28	0.816667		2014-03-28	0.289583		2014-03-28	0.9225
2014-11-27	0.196		2014-11-27	0.573		2014-11-27	0.857		2014-11-27	0.181		2014-11-27	-0.045		2014-11-27	0.556		2014-11-27	0.715		2014-11-27	1.34		2014-11-27	1.067		2014-11-27	1.856		2014-11-27	2.536		2014-11-27	1.796		2014-11-27	1.717		2014-03-29	0.995417		2014-03-29	0.427917		2014-03-29	1.11125
2014-11-28	0.307		2014-11-28	1.017		2014-11-28	0.902		2014-11-28	0.124		2014-11-28	-0.028		2014-11-28	0.466		2014-11-28	0.71		2014-11-28	1.036		2014-11-28	0.675		2014-11-28	1.312		2014-11-28	2.562		2014-11-28	1.759		2014-11-28	1.643		2014-03-30	0.982083		2014-03-30	0.624167		2014-03-30	1.14583
2014-11-29	0.423		2014-11-29	1.425		2014-11-29	1.09		2014-11-29	0.138		2014-11-29	-0.025		2014-11-29	0.445		2014-11-29	0.715		2014-11-29	1.119		2014-11-29	0.772		2014-11-29	1.555		2014-11-29	2.509		2014-11-29	1.676		2014-11-29	1.718		2014-03-31	1.125		2014-03-31	0.72875		2014-03-31	0.822083
2014-11-30	0.325		2014-11-30	1.094		2014-11-30	0.91		2014-11-30	0.107		2014-11-30	-0.03		2014-11-30	0.18		2014-11-30	0.643		2014-11-30	0.844		2014-11-30	0.606		2014-11-30	1.318		2014-11-30	2.617		2014-11-30	1.635		2014-11-30	1.678		2014-04-01	1.32625		2014-04-01	0.621667		2014-04-01	1.22458
2014-12-01	0.389		2014-12-01	1.161		2014-12-01	0.946		2014-12-01	0.176		2014-12-01	-0.03		2014-12-01	-0.045		2014-12-01	0.567		2014-12-01	0.879		2014-12-01	0.852		2014-12-01	1.49		2014-12-01	2.713		2014-12-01	1.925		2014-12-01	1.401		2014-04-02	1.36333		2014-04-02	0.864583		2014-04-02	1.18042
2014-12-02	0.398		2014-12-02	1.122		2014-12-02	0.957		2014-12-02	0.2		2014-12-02	-0.03		2014-12-02	-0.034		2014-12-02	0.569		2014-12-02	0.797		2014-12-02	0.796		2014-12-02	1.666		2014-12-02	2.44		2014-12-02	1.927		2014-12-02	1.464		2014-04-03	1.545		2014-04-03	0.740833		2014-04-03	0.68875
2014-12-03	0.574		2014-12-03	1.471		2014-12-03	1.168		2014-12-03	0.312		2014-12-03	-0.03		2014-12-03	-0.044		2014-12-03	0.605		2014-12-03	1.134		2014-12-03	1.38		2014-12-03	2.401		2014-12-03	2.792		2014-12-03	2.031		2014-12-03	1.555		2014-04-04	1.40625		2014-04-04	0.644167		2014-04-04	1.07292
2014-12-04	0.608		2014-12-04	1.568		2014-12-04	1.196		2014-12-04	0.315		2014-12-04	-0.03		2014-12-04	-0.043		2014-12-04	0.677		2014-12-04	1.192		2014-12-04	1.434		2014-12-04	2.201		2014-12-04	3.013		2014-12-04	1.961		2014-12-04	1.789		2014-04-05	1.48125		2014-04-05	0.801667		2014-04-05	1.29708
2014-12-05	0.444		2014-12-05	1.134		2014-12-05	0.924		2014-12-05	0.25		2014-12-05	-0.03		2014-12-05	-0.028		2014-12-05	0.675		2014-12-05	3.044		2014-12-05	1.022		2014-12-05	1.954		2014-12-05	2.588		2014-12-05	1.928		2014-12-05	1.677		2014-04-06	1.44542		2014-04-06	0.72		2014-04-06	1.40542
2014-12-06	0.345		2014-12-06	0.833		2014-12-06	0.706		2014-12-06	0.19		2014-12-06	-0.03		2014-12-06	-0.038		2014-12-06	0.683		2014-12-06	3.899		2014-12-06	1.076		2014-12-06	2.025		2014-12-06	2.587		2014-12-06	1.878		2014-12-06	1.553		2014-04-07	1.43		2014-04-07	0.5375		2014-04-07	1.10208
2014-12-07	0.453		2014-12-07	1.276		2014-12-07	1		2014-12-07	0.209		2014-12-07	-0.025		2014-12-07	-0.042		2014-12-07	0.72		2014-12-07	4.121		2014-12-07	1.218		2014-12-07	2.143		2014-12-07	2.665		2014-12-07	1.846		2014-12-07	1.464		2014-04-08	1.16167		2014-04-08	0.74625		2014-04-08	1.21333
2014-12-08	0.345		2014-12-08	0.926		2014-12-08	0.788		2014-12-08	0.194		2014-12-08	-0.021		2014-12-08	-0.044		2014-12-08	0.695		2014-12-08	4.179		2014-12-08	0.995		2014-12-08	1.839		2014-12-08	2.678		2014-12-08	1.636		2014-12-08	1.513		2014-04-09	0.994583		2014-04-09	0.796667		2014-04-09	1.14625
2014-12-09	0.482		2014-12-09	1.244		2014-12-09	1.033		2014-12-09	0.274		2014-12-09	-0.02		2014-12-09	-0.036		2014-12-09	0.721		2014-12-09	4.309		2014-12-09	1.142		2014-12-09	1.869		2014-12-09	2.824		2014-12-09	1.863		2014-12-09	1.159		2014-04-10	1.1025		2014-04-10	0.802083		2014-04-10	1.09708
2014-12-10	0.163		2014-12-10	0.566		2014-12-10	0.62		2014-12-10	0.08		2014-12-10	-0.02		2014-12-10	-0.022		2014-12-10	0.639		2014-12-10	3.897		2014-12-10	0.647		2014-12-10	1.265		2014-12-10	2.512		2014-12-10	1.637		2014-12-10	1.246		2014-04-11	1.28875		2014-04-11	0.61875		2014-04-11	0.950833
2014-12-11	0.12		2014-12-11	0.386		2014-12-11	0.461		2014-12-11	0.074		2014-12-11	-0.022		2014-12-11	-0.04		2014-12-11	0.579		2014-12-11	2.235		2014-12-11	0.589		2014-12-11	1.216		2014-12-11	2.212		2014-12-11	1.398		2014-12-11	1.383		2014-04-12	1.15292		2014-04-12	0.533333		2014-04-12	0.75
2014-12-12	0.177		2014-12-12	0.565		2014-12-12	0.648		2014-12-12	0.118		2014-12-12	-0.015		2014-12-12	-0.05		2014-12-12	0.57		2014-12-12	1.551		2014-12-12	0.601		2014-12-12	1.153		2014-12-12	2.485		2014-12-12	1.42		2014-12-12	1.293		2014-04-13	1.08625		2014-04-13	0.587917		2014-04-13	0.90625
2014-12-13	0.245		2014-12-13	0.586		2014-12-13	0.661		2014-12-13	0.18		2014-12-13	-0.017		2014-12-13	-0.05		2014-12-13	0.6		2014-12-13	3.086		2014-12-13	1.116		2014-12-13	1.926		2014-12-13	2.584		2014-12-13	1.845		2014-12-13	1.114		2014-04-14	1.11542		2014-04-14	0.692083		2014-04-14	1.2975
2014-12-14	0.241		2014-12-14	0.502		2014-12-14	0.552		2014-12-14	0.206		2014-12-14	-0.01		2014-12-14	-0.05		2014-12-14	0.717		2014-12-14	3.073		2014-12-14	1.351		2014-12-14	1.972		2014-12-14	2.639		2014-12-14	1.757		2014-12-14	1.238		2014-04-15	1.19958		2014-04-15	0.664583		2014-04-15	1.1125
2014-12-15	0.347		2014-12-15	0.974		2014-12-15	0.929		2014-12-15	0.197		2014-12-15	-0.01		2014-12-15	-0.05		2014-12-15	0.713		2014-12-15	3.078		2014-12-15	1.118		2014-12-15	1.932		2014-12-15	2.521		2014-12-15	1.669		2014-12-15	1.21		2014-04-16	1.52625		2014-04-16	0.577083		2014-04-16	0.850417
2014-12-16	0.244		2014-12-16	0.674		2014-12-16	0.684		2014-12-16	0.144		2014-12-16	-0.01		2014-12-16	-0.05		2014-12-16	0.622		2014-12-16	0.732		2014-12-16	0.717		2014-12-16	1.476		2014-12-16	2.449		2014-12-16	1.37		2014-12-16	1.282		2014-04-17	1.78833		2014-04-17	0.62		2014-04-17	0.845417
2014-12-17	0.15		2014-12-17	0.486		2014-12-17	0.66		2014-12-17	0.116		2014-12-17	-0.014		2014-12-17	-0.05		2014-12-17	0.573		2014-12-17	0.444		2014-12-17	0.593		2014-12-17	1.318		2014-12-17	2.028		2014-12-17	1.39		2014-12-17	1.178		2014-04-18	1.49292		2014-04-18	0.500833		2014-04-18	0.832083
2014-12-18	0.266		2014-12-18	0.897		2014-12-18	0.887		2014-12-18	0.131		2014-12-18	-0.02		2014-12-18	-0.05		2014-12-18	0.576		2014-12-18	0.42		2014-12-18	0.596		2014-12-18	1.212		2014-12-18	2.41		2014-12-18	1.519		2014-12-18	1.04		2014-04-19	1.6825		2014-04-19	0.830833		2014-04-19	1.34625
2014-12-19	0.19		2014-12-19	0.612		2014-12-19	0.696		2014-12-19	0.112		2014-12-19	-0.02		2014-12-19	-0.049		2014-12-19	0.581		2014-12-19	0.399		2014-12-19	0.599		2014-12-19	1.095		2014-12-19	1.9		2014-12-19	1.285		2014-12-19	1.175		2014-04-20	1.81833		2014-04-20	1.02917		2014-04-20	1.45208
2014-12-20	0.205		2014-12-20	0.607		2014-12-20	0.782		2014-12-20	0.159		2014-12-20	-0.02		2014-12-20	-0.046		2014-12-20	0.587		2014-12-20	0.407		2014-12-20	0.622		2014-12-20	1.024		2014-12-20	2.116		2014-12-20	1.456		2014-12-20	0.982		2014-04-21	1.85417		2014-04-21	0.995		2014-04-21	1.12375
2014-12-21	0.291		2014-12-21	0.946		2014-12-21	0.941		2014-12-21	0.152		2014-12-21	-0.02		2014-12-21	-0.05		2014-12-21	0.608		2014-12-21	0.399		2014-12-21	0.614		2014-12-21	1.199		2014-12-21	2.15		2014-12-21	1.51		2014-12-21	0.985		2014-04-22	2.13833		2014-04-22	0.917917		2014-04-22	1.04833
2014-12-22	0.149		2014-12-22	0.115		2014-12-22	0.495		2014-12-22	0.216		2014-12-22	-0.02		2014-12-22	-0.045		2014-12-22	0.68		2014-12-22	0.413		2014-12-22	0.623		2014-12-22	1.312		2014-12-22	2.568		2014-12-22	1.517		2014-12-22	1.125		2014-04-23	2.06667		2014-04-23	0.952083		2014-04-23	1.32458
2014-12-23	0.279		2014-12-23	0.761		2014-12-23	1.016		2014-12-23	0.242		2014-12-23	-0.021		2014-12-23	-0.041		2014-12-23	0.755		2014-12-23	0.534		2014-12-23	0.8		2014-12-23	1.671		2014-12-23	2.781		2014-12-23	1.767		2014-12-23	1.082		2014-04-24	2.0275		2014-04-24	0.984583		2014-04-24	1.33042
2014-12-24	0.42		2014-12-24	1.099		2014-12-24	1.027		2014-12-24	0.252		2014-12-24	-0.027		2014-12-24	-0.04		2014-12-24	0.764		2014-12-24	0.734		2014-12-24	1.236		2014-12-24	2.102		2014-12-24	2.627		2014-12-24	1.63		2014-12-24	1.325		2014-04-25	1.90583		2014-04-25	0.884583		2014-04-25	1.115
2014-12-25	0.273		2014-12-25	0.625		2014-12-25	0.782		2014-12-25	0.224		2014-12-25	-0.03		2014-12-25	-0.04		2014-12-25	0.804		2014-12-25	0.774		2014-12-25	1.355		2014-12-25	2.164		2014-12-25	2.412		2014-12-25	1.818		2014-12-25	1.123		2014-04-26	1.19		2014-04-26	0.97		2014-04-26	1.29333
2014-12-26	0.322		2014-12-26	0.775		2014-12-26	0.748		2014-12-26	0.222		2014-12-26	-0.03		2014-12-26	-0.04		2014-12-26	0.832		2014-12-26	0.913		2014-12-26	1.326		2014-12-26	2.186		2014-12-26	2.73		2014-12-26	1.823		2014-12-26	1.043		2014-04-27	1.10667		2014-04-27	0.694167		2014-04-27	1.30083
2014-12-27	0.311		2014-12-27	0.785		2014-12-27	0.813		2014-12-27	0.222		2014-12-27	-0.03		2014-12-27	-0.038		2014-12-27	0.856		2014-12-27	1.236		2014-12-27	1.329		2014-12-27	1.905		2014-12-27	2.784		2014-12-27	1.708		2014-12-27	1.226		2014-04-28	1.67542		2014-04-28	0.850833		2014-04-28	1.40833
2014-12-28	0.26		2014-12-28	0.797		2014-12-28	0.877		2014-12-28	0.158		2014-12-28	-0.03		2014-12-28	-0.039		2014-12-28	0.862		2014-12-28	2.083		2014-12-28	1.23		2014-12-28	1.679		2014-12-28	2.582		2014-12-28	1.635		2014-12-28	1.318		2014-04-29	1.82792		2014-04-29	0.91		2014-04-29	1.28583
2014-12-29	0.279		2014-12-29	1.032		2014-12-29	0.982		2014-12-29	0.103		2014-12-29	-0.03		2014-12-29	-0.041		2014-12-29	0.842		2014-12-29	2.84		2014-12-29	0.81		2014-12-29	1.443		2014-12-29	2.317		2014-12-29	1.559		2014-12-29	1.266		2014-04-30	1.9475		2014-04-30	0.944583		2014-04-30	1.3175
2014-12-30	0.19		2014-12-30	0.758		2014-12-30	0.867		2014-12-30	0.081		2014-12-30	-0.03		2014-12-30	-0.04		2014-12-30	0.85		2014-12-30	3.048		2014-12-30	0.785		2014-12-30	1.239		2014-12-30	2.422		2014-12-30	1.642		2014-12-30	1.123		2014-05-01	2.06333		2014-05-01	1.12417		2014-05-01	1.47542
2014-12-31	0.182		2014-12-31	0.654		2014-12-31	0.66		2014-12-31	0.081		2014-12-31	-0.028		2014-12-31	-0.027		2014-12-31	0.881		2014-12-31	3.123		2014-12-31	1.091		2014-12-31	1.608		2014-12-31	2.584		2014-12-31	1.496		2014-12-31	1.251		2014-05-02	2.73333		2014-05-02	1.0375		2014-05-02	1.40792
2015-01-01	0.257		2015-01-01	0.896		2015-01-01	0.894		2015-01-01	0.14		2015-01-01	-0.026		2015-01-01	-0.026		2015-01-01	0.946		2015-01-01	2.799		2015-01-01	1.588		2015-01-01	2.134		2015-01-01	2.763		2015-01-01	1.706		2015-01-01	1.298		2014-05-03	2.12958		2014-05-03	1.04375		2014-05-03	1.19792
2015-01-02	0.454		2015-01-02	1.395		2015-01-02	1.129		2015-01-02	0.182		2015-01-02	-0.027		2015-01-02	-0.024		2015-01-02	0.985		2015-01-02	3.25		2015-01-02	1.558		2015-01-02	2.383		2015-01-02	2.656		2015-01-02	1.881		2015-01-02	1.274		2014-05-04	2.13042		2014-05-04	1.03167		2014-05-04	1.31625
2015-01-03	0.228		2015-01-03	0.613		2015-01-03	0.799		2015-01-03	0.189		2015-01-03	-0.026		2015-01-03	-0.02		2015-01-03	1.032		2015-01-03	3.397		2015-01-03	1.629		2015-01-03	2.351		2015-01-03	2.576		2015-01-03	1.822		2015-01-03	1.482		2014-05-05	2.42542		2014-05-05	0.953333		2014-05-05	1.55125
2015-01-04	0.291		2015-01-04	1.011		2015-01-04	0.988		2015-01-04	0.127		2015-01-04	-0.03		2015-01-04	-0.028		2015-01-04	0.984		2015-01-04	3.247		2015-01-04	1.343		2015-01-04	1.992		2015-01-04	2.505		2015-01-04	1.923		2015-01-04	1.318		2014-05-06	2.67583		2014-05-06	0.596667		2014-05-06	1.66625
2015-01-05	0.407		2015-01-05	1.153		2015-01-05	1.035		2015-01-05	0.215		2015-01-05	-0.024		2015-01-05	-0.02		2015-01-05	1.008		2015-01-05	3.393		2015-01-05	1.397		2015-01-05	2.144		2015-01-05	2.756		2015-01-05	1.92		2015-01-05	1.178		2014-05-07	2.87458		2014-05-07	0.772083		2014-05-07	1.64583
2015-01-06	0.825		2015-01-06	1.138		2015-01-06	1.184		2015-01-06	0.78		2015-01-06	-0.02		2015-01-06	-0.014		2015-01-06	1.101		2015-01-06	3.645		2015-01-06	1.783		2015-01-06	2.46		2015-01-06	2.989		2015-01-06	1.99		2015-01-06	1.36		2014-05-08	3.09708		2014-05-08	1.04167		2014-05-08	1.60458
2015-01-07	1.004		2015-01-07	0.78		2015-01-07	1.15		2015-01-07	1.135		2015-01-07	-0.02		2015-01-07	-0.01		2015-01-07	1.126		2015-01-07	3.677		2015-01-07	1.764		2015-01-07	2.384		2015-01-07	2.978		2015-01-07	1.99		2015-01-07	1.462		2014-05-09	3.18833		2014-05-09	1.14917		2014-05-09	1.82875
2015-01-08	0.732		2015-01-08	0.91		2015-01-08	1.111		2015-01-08	0.737		2015-01-08	-0.022		2015-01-08	-0.015		2015-01-08	1.083		2015-01-08	3.574		2015-01-08	1.63		2015-01-08	2.39		2015-01-08	2.676		2015-01-08	1.959		2015-01-08	1.379		2014-05-10	3.1075		2014-05-10	0.772083		2014-05-10	1.81083
2015-01-09	0.75		2015-01-09	0.557		2015-01-09	1.042		2015-01-09	0.917		2015-01-09	-0.02		2015-01-09	-0.005		2015-01-09	1.128		2015-01-09	3.756		2015-01-09	1.874		2015-01-09	2.496		2015-01-09	2.997		2015-01-09	2.041		2015-01-09	1.36		2014-05-11	3.16583		2014-05-11	0.705		2014-05-11	1.80417
2015-01-10	0.664		2015-01-10	1.129		2015-01-10	1.148		2015-01-10	0.562		2015-01-10	-0.021		2015-01-10	-0.01		2015-01-10	1.104		2015-01-10	3.673		2015-01-10	1.749		2015-01-10	2.339		2015-01-10	2.872		2015-01-10	1.925		2015-01-10	1.378		2014-05-12	3.20542		2014-05-12	1.04542		2014-05-12	1.7575
2015-01-11	0.284		2015-01-11	0.734		2015-01-11	0.734		2015-01-11	0.179		2015-01-11	-0.02		2015-01-11	-0.024		2015-01-11	1.034		2015-01-11	3.461		2015-01-11	1.391		2015-01-11	2.087		2015-01-11	2.555		2015-01-11	1.871		2015-01-11	1.241		2014-05-13	3.20708		2014-05-13	1.95708		2014-05-13	2.01
2015-01-12	0.14		2015-01-12	0.375		2015-01-12	0.491		2015-01-12	0.106		2015-01-12	-0.028		2015-01-12	-0.036		2015-01-12	1.01		2015-01-12	3.413		2015-01-12	1.283		2015-01-12	1.678		2015-01-12	2.644		2015-01-12	1.678		2015-01-12	1.303		2014-05-14	2.57958		2014-05-14	2.32125		2014-05-14	2.09042
2015-01-13	0.161		2015-01-13	0.537		2015-01-13	0.592		2015-01-13	0.094		2015-01-13	-0.024		2015-01-13	-0.028		2015-01-13	0.995		2015-01-13	3.433		2015-01-13	1.252		2015-01-13	1.936		2015-01-13	2.514		2015-01-13	1.574		2015-01-13	1.25		2014-05-15	2.9675		2014-05-15	2.32625		2014-05-15	2.17208
2015-01-14	0.361		2015-01-14	1.192		2015-01-14	0.99		2015-01-14	0.15		2015-01-14	-0.02		2015-01-14	-0.006		2015-01-14	1.084		2015-01-14	3.747		2015-01-14	1.692		2015-01-14	2.337		2015-01-14	2.964		2015-01-14	1.861		2015-01-14	1.108		2014-05-16	2.8575		2014-05-16	2.14833		2014-05-16	1.93
2015-01-15	0.843		2015-01-15	1.151		2015-01-15	1.176		2015-01-15	0.781		2015-01-15	-0.02		2015-01-15	-0.001		2015-01-15	1.129		2015-01-15	3.886		2015-01-15	1.884		2015-01-15	2.464		2015-01-15	3.092		2015-01-15	2.107		2015-01-15	1.16		2014-05-17	3.0875		2014-05-17	2.21333		2014-05-17	1.75417
2015-01-16	0.887		2015-01-16	1.053		2015-01-16	1.134		2015-01-16	0.868		2015-01-16	-0.02		2015-01-16	0.003		2015-01-16	1.13		2015-01-16	3.888		2015-01-16	1.861		2015-01-16	2.597		2015-01-16	3.009		2015-01-16	2.084		2015-01-16	1.327		2014-05-18	3.57833		2014-05-18	2.50917		2014-05-18	1.90875
2015-01-17	0.67		2015-01-17	0.765		2015-01-17	0.951		2015-01-17	0.676		2015-01-17	-0.02		2015-01-17	-0.01		2015-01-17	1.097		2015-01-17	3.817		2015-01-17	1.722		2015-01-17	2.379		2015-01-17	2.826		2015-01-17	2.111		2015-01-17	1.325		2014-05-19	2.60875		2014-05-19	2.70917		2014-05-19	2.25667
2015-01-18	0.267		2015-01-18	0.902		2015-01-18	0.967		2015-01-18	0.139		2015-01-18	-0.021		2015-01-18	-0.038		2015-01-18	0.988		2015-01-18	3.54		2015-01-18	1.302		2015-01-18	1.951		2015-01-18	2.439		2015-01-18	1.645		2015-01-18	1.504		2014-05-20	1.82958		2014-05-20	3.22167		2014-05-20	2.3725
2015-01-19	0.018		2015-01-19	0.426		2015-01-19	0.717		2015-01-19	-0.008		2015-01-19	-0.032		2015-01-19	-0.05		2015-01-19	0.86		2015-01-19	3.065		2015-01-19	0.856		2015-01-19	1.14		2015-01-19	2.062		2015-01-19	1.33		2015-01-19	1.478		2014-05-21	3.40292		2014-05-21	3.32042		2014-05-21	2.28333
2015-01-20	0.085		2015-01-20	0.65		2015-01-20	0.838		2015-01-20	0.008		2015-01-20	-0.033		2015-01-20	-0.049		2015-01-20	0.784		2015-01-20	1.407		2015-01-20	0.804		2015-01-20	1.211		2015-01-20	1.894		2015-01-20	1.456		2015-01-20	1.134		2014-05-22	3.20083		2014-05-22	2.51792		2014-05-22	1.9
2015-01-21	0.191		2015-01-21	0.869		2015-01-21	0.949		2015-01-21	0.064		2015-01-21	-0.045		2015-01-21	-0.05		2015-01-21	0.774		2015-01-21	0.128		2015-01-21	0.782		2015-01-21	1.164		2015-01-21	1.97		2015-01-21	1.459		2015-01-21	1.095		2014-05-23	2.9275		2014-05-23	2.76042		2014-05-23	2.12667
2015-01-22	0.223		2015-01-22	0.869		2015-01-22	0.912		2015-01-22	0.089		2015-01-22	-0.05		2015-01-22	-0.049		2015-01-22	0.795		2015-01-22	0.246		2015-01-22	0.774		2015-01-22	1.116		2015-01-22	2.24		2015-01-22	1.37		2015-01-22	1.196		2014-05-24	3.53167		2014-05-24	3.63875		2014-05-24	2.65708
2015-01-23	0.329		2015-01-23	1.104		2015-01-23	1.047		2015-01-23	0.154		2015-01-23	-0.047		2015-01-23	-0.044		2015-01-23	0.861		2015-01-23	0.853		2015-01-23	0.799		2015-01-23	1.329		2015-01-23	2.773		2015-01-23	1.408		2015-01-23	1.267		2014-05-25	2.35958		2014-05-25	3.765		2014-05-25	2.13458
2015-01-24	0.411		2015-01-24	1.195		2015-01-24	1.098		2015-01-24	0.217		2015-01-24	-0.032		2015-01-24	-0.04		2015-01-24	0.911		2015-01-24	1.972		2015-01-24	1.336		2015-01-24	2.189		2015-01-24	2.679		2015-01-24	1.715		2015-01-24	1.114		2014-05-26	2.70875		2014-05-26	4.10833		2014-05-26	1.84458
2015-01-25	0.233		2015-01-25	0.74		2015-01-25	0.861		2015-01-25	0.142		2015-01-25	-0.03		2015-01-25	-0.04		2015-01-25	0.89		2015-01-25	1.85		2015-01-25	1.104		2015-01-25	1.783		2015-01-25	2.358		2015-01-25	1.659		2015-01-25	1.17		2014-05-27	2.7175		2014-05-27	3.40792		2014-05-27	1.95042
2015-01-26	0.146		2015-01-26	0.443		2015-01-26	0.685		2015-01-26	0.129		2015-01-26	-0.03		2015-01-26	-0.044		2015-01-26	0.869		2015-01-26	2.082		2015-01-26	0.853		2015-01-26	1.373		2015-01-26	2.401		2015-01-26	1.569		2015-01-26	1.169		2014-05-28	3.48333		2014-05-28	3.0375		2014-05-28	1.83958
2015-01-27	0.057		2015-01-27	0.369		2015-01-27	0.62		2015-01-27	0.045		2015-01-27	-0.029		2015-01-27	-0.043		2015-01-27	0.848		2015-01-27	2.333		2015-01-27	0.753		2015-01-27	1.106		2015-01-27	2.23		2015-01-27	1.433		2015-01-27	1.154		2014-05-29	3.86875		2014-05-29	3.87208		2014-05-29	2.19583
2015-01-28	0.17		2015-01-28	0.545		2015-01-28	0.773		2015-01-28	0.142		2015-01-28	-0.03		2015-01-28	-0.04		2015-01-28	0.87		2015-01-28	2.424		2015-01-28	1.024		2015-01-28	1.486		2015-01-28	2.672		2015-01-28	1.376		2015-01-28	1.163		2014-05-30	4.0775		2014-05-30	4.49208		2014-05-30	1.625
2015-01-29	0.087		2015-01-29	-0.051		2015-01-29	0.1		2015-01-29	0.149		2015-01-29	-0.048		2015-01-29	-0.049		2015-01-29	0.879		2015-01-29	2.134		2015-01-29	0.858		2015-01-29	0.92		2015-01-29	1.224		2015-01-29	1.173		2015-01-29	1.55		2014-05-31	3.40542		2014-05-31	3.63958		2014-05-31	1.6525
2015-01-30	0.06		2015-01-30	0.07		2015-01-30	0.27		2015-01-30	0.105		2015-01-30	-0.05		2015-01-30	-0.05		2015-01-30	0.985		2015-01-30	1.503		2015-01-30	0.744		2015-01-30	1.341		2015-01-30	2.303		2015-01-30	1.602		2015-01-30	1.102		2014-06-01	2.92208		2014-06-01	3.59917		2014-06-01	1.74083
2015-01-31	0.082		2015-01-31	0.528		2015-01-31	1.04		2015-01-31	0.1		2015-01-31	-0.05		2015-01-31	-0.048		2015-01-31	0.842		2015-01-31	1.606		2015-01-31	0.743		2015-01-31	1.24		2015-01-31	2.449		2015-01-31	1.459		2015-01-31	1.216		2014-06-02	3.09958		2014-06-02	3.99917		2014-06-02	1.64042
2015-02-01	0.318		2015-02-01	1.38		2015-02-01	1.198		2015-02-01	0.056		2015-02-01	-0.04		2015-02-01	-0.043		2015-02-01	0.835		2015-02-01	1.647		2015-02-01	0.745		2015-02-01	1.388		2015-02-01	2.169		2015-02-01	1.555		2015-02-01	1.059		2014-06-03	3.3925		2014-06-03	3.96958		2014-06-03	1.42375
2015-02-02	0.479		2015-02-02	1.53		2015-02-02	1.232		2015-02-02	0.18		2015-02-02	-0.03		2015-02-02	-0.04		2015-02-02	0.866		2015-02-02	1.94		2015-02-02	1.02		2015-02-02	1.795		2015-02-02	2.966		2015-02-02	1.664		2015-02-02	1.013		2014-06-04	3.37167		2014-06-04	3.89708		2014-06-04	2.23083
2015-02-03	0.485		2015-02-03	1.424		2015-02-03	1.206		2015-02-03	0.24		2015-02-03	-0.028		2015-02-03	-0.04		2015-02-03	0.899		2015-02-03	2.267		2015-02-03	1.659		2015-02-03	2.437		2015-02-03	2.744		2015-02-03	1.85		2015-02-03	1.182		2014-06-05	3.18833		2014-06-05	4.11875		2014-06-05	1.87083
2015-02-04	0.601		2015-02-04	1.796		2015-02-04	1.362		2015-02-04	0.242		2015-02-04	-0.03		2015-02-04	-0.037		2015-02-04	0.923		2015-02-04	2.495		2015-02-04	1.817		2015-02-04	2.547		2015-02-04	3.007		2015-02-04	1.868		2015-02-04	1.427		2014-06-06	3.24417		2014-06-06	4.01708		2014-06-06	1.65542
2015-02-05	0.632		2015-02-05	1.932		2015-02-05	1.404		2015-02-05	0.226		2015-02-05	-0.03		2015-02-05	-0.036		2015-02-05	0.944		2015-02-05	2.474		2015-02-05	1.787		2015-02-05	2.455		2015-02-05	2.613		2015-02-05	1.936		2015-02-05	1.521		2014-06-07	3.19125		2014-06-07	4.20417		2014-06-07	1.61417
2015-02-06	0.558		2015-02-06	1.895		2015-02-06	1.365		2015-02-06	0.145		2015-02-06	-0.028		2015-02-06	-0.035		2015-02-06	0.93		2015-02-06	2.285		2015-02-06	1.504		2015-02-06	2.208		2015-02-06	2.785		2015-02-06	1.978		2015-02-06	1.321		2014-06-08	3.15417		2014-06-08	4.34417		2014-06-08	1.71708
2015-02-07	0.572		2015-02-07	1.803		2015-02-07	1.316		2015-02-07	0.188		2015-02-07	-0.025		2015-02-07	-0.029		2015-02-07	0.94		2015-02-07	2.383		2015-02-07	1.531		2015-02-07	2.313		2015-02-07	2.678		2015-02-07	1.83		2015-02-07	1.45		2014-06-09	3.24708		2014-06-09	4.13833		2014-06-09	1.63208
2015-02-08	1.012		2015-02-08	1.639		2015-02-08	1.425		2015-02-08	0.832		2015-02-08	-0.02		2015-02-08	0.001		2015-02-08	0.982		2015-02-08	2.748		2015-02-08	1.872		2015-02-08	2.528		2015-02-08	3.177		2015-02-08	1.997		2015-02-08	1.467		2014-06-10	3.59667		2014-06-10	3.71875		2014-06-10	1.54208
2015-02-09	1.14		2015-02-09	1.439		2015-02-09	1.406		2015-02-09	1.065		2015-02-09	-0.02		2015-02-09	-0.011		2015-02-09	1.012		2015-02-09	2.805		2015-02-09	1.897		2015-02-09	2.782		2015-02-09	2.909		2015-02-09	2.242		2015-02-09	1.354		2014-06-11	3.76		2014-06-11	3.21583		2014-06-11	1.53125
2015-02-10	1.074		2015-02-10	1.234		2015-02-10	1.287		2015-02-10	1.045		2015-02-10	-0.02		2015-02-10	0.006		2015-02-10	1.05		2015-02-10	2.722		2015-02-10	1.848		2015-02-10	2.464		2015-02-10	3.147		2015-02-10	2.089		2015-02-10	1.582		2014-06-12	3.64333		2014-06-12	4.12667		2014-06-12	1.45833
2015-02-11	0.785		2015-02-11	0.576		2015-02-11	0.908		2015-02-11	0.885		2015-02-11	-0.02		2015-02-11	0.011		2015-02-11	1.061		2015-02-11	2.762		2015-02-11	1.742		2015-02-11	2.503		2015-02-11	2.963		2015-02-11	2.185		2015-02-11	1.505		2014-06-13	3.63292		2014-06-13	4.86083		2014-06-13	2.12375
2015-02-12	0.676		2015-02-12	0.716		2015-02-12	0.998		2015-02-12	0.739		2015-02-12	-0.029		2015-02-12	-0.023		2015-02-12	1.069		2015-02-12	2.76		2015-02-12	1.595		2015-02-12	2.448		2015-02-12	2.886		2015-02-12	1.943		2015-02-12	1.702		2014-06-14	4.13458		2014-06-14	5.67833		2014-06-14	2.26375
2015-02-13	0.401		2015-02-13	1.48		2015-02-13	1.19		2015-02-13	0.097		2015-02-13	-0.03		2015-02-13	-0.042		2015-02-13	0.953		2015-02-13	2.222		2015-02-13	1.134		2015-02-13	1.733		2015-02-13	2.565		2015-02-13	1.822		2015-02-13	1.577		2014-06-15	3.93333		2014-06-15	6.39917		2014-06-15	2.20542
2015-02-14	0.368		2015-02-14	1.081		2015-02-14	0.966		2015-02-14	0.167		2015-02-14	-0.032		2015-02-14	-0.025		2015-02-14	0.97		2015-02-14	2.47		2015-02-14	1.484		2015-02-14	2.295		2015-02-14	2.815		2015-02-14	2.029		2015-02-14	1.203		2014-06-16	3.58		2014-06-16	6.61833		2014-06-16	2.06708
2015-02-15	0.913		2015-02-15	0.946		2015-02-15	1.153		2015-02-15	0.968		2015-02-15	-0.031		2015-02-15	-0.002		2015-02-15	1.087		2015-02-15	3.024		2015-02-15	1.902		2015-02-15	2.748		2015-02-15	2.966		2015-02-15	2.225		2015-02-15	1.286		2014-06-17	3.41		2014-06-17	6.32917		2014-06-17	1.915
2015-02-16	1.05		2015-02-16	1.316		2015-02-16	1.34		2015-02-16	0.998		2015-02-16	-0.022		2015-02-16	0		2015-02-16	1.091		2015-02-16	2.94		2015-02-16	1.843		2015-02-16	2.694		2015-02-16	2.769		2015-02-16	2.218		2015-02-16	1.446		2014-06-18	3.53333		2014-06-18	5.91917		2014-06-18	2.05542
2015-02-17	0.514		2015-02-17	1.727		2015-02-17	1.306		2015-02-17	0.156		2015-02-17	-0.025		2015-02-17	-0.02		2015-02-17	0.992		2015-02-17	2.622		2015-02-17	1.38		2015-02-17	2.124		2015-02-17	2.578		2015-02-17	1.977		2015-02-17	1.469		2014-06-19	3.67625		2014-06-19	5.9025		2014-06-19	1.98792
2015-02-18	0.885		2015-02-18	1.49		2015-02-18	1.337		2015-02-18	0.72		2015-02-18	-0.02		2015-02-18	-0.004		2015-02-18	1.023		2015-02-18	2.779		2015-02-18	1.62		2015-02-18	2.188		2015-02-18	2.918		2015-02-18	1.844		2015-02-18	1.505		2014-06-20	4.41167		2014-06-20	6.30208		2014-06-20	2.17542
2015-02-19	0.547		2015-02-19	1.469		2015-02-19	1.215		2015-02-19	0.283		2015-02-19	-0.026		2015-02-19	-0.041		2015-02-19	0.925		2015-02-19	2.491		2015-02-19	1.232		2015-02-19	1.706		2015-02-19	2.644		2015-02-19	1.926		2015-02-19	1.371		2014-06-21	4.56875		2014-06-21	6.3625		2014-06-21	2.39917
2015-02-20	0.405		2015-02-20	1.596		2015-02-20	1.215		2015-02-20	0.063		2015-02-20	-0.025		2015-02-20	-0.04		2015-02-20	0.922		2015-02-20	2.48		2015-02-20	1.162		2015-02-20	1.801		2015-02-20	2.532		2015-02-20	1.659		2015-02-20	1.437		2014-06-22	4.58375		2014-06-22	5.96125		2014-06-22	3.0675
2015-02-21	0.387		2015-02-21	1.54		2015-02-21	1.184		2015-02-21	0.048		2015-02-21	-0.029		2015-02-21	-0.047		2015-02-21	0.908		2015-02-21	2.444		2015-02-21	1.07		2015-02-21	1.641		2015-02-21	2.436		2015-02-21	1.58		2015-02-21	1.381		2014-06-23	4.73		2014-06-23	6.36958		2014-06-23	3.695
2015-02-22	0.36		2015-02-22	1.439		2015-02-22	1.139		2015-02-22	0.055		2015-02-22	-0.028		2015-02-22	-0.044		2015-02-22	0.903		2015-02-22	2.425		2015-02-22	1.018		2015-02-22	1.529		2015-02-22	2.44		2015-02-22	1.67		2015-02-22	1.212		2014-06-24	4.69958		2014-06-24	5.76125		2014-06-24	4.13792
2015-02-23	0.29		2015-02-23	1.171		2015-02-23	1.003		2015-02-23	0.06		2015-02-23	-0.032		2015-02-23	-0.047		2015-02-23	0.887		2015-02-23	2.353		2015-02-23	0.907		2015-02-23	1.488		2015-02-23	2.337		2015-02-23	1.478		2015-02-23	1.373		2014-06-25	4.95583		2014-06-25	6.11208		2014-06-25	5.17792
2015-02-24	0.325		2015-02-24	1.382		2015-02-24	1.108		2015-02-24	0.035		2015-02-24	-0.034		2015-02-24	-0.04		2015-02-24	0.881		2015-02-24	2.398		2015-02-24	0.925		2015-02-24	1.366		2015-02-24	2.432		2015-02-24	1.672		2015-02-24	1.133		2014-06-26	5.305		2014-06-26	6.22792		2014-06-26	5.09542
2015-02-25	0.33		2015-02-25	1.247		2015-02-25	0.961		2015-02-25	0.06		2015-02-25	-0.03		2015-02-25	-0.046		2015-02-25	0.904		2015-02-25	2.359		2015-02-25	1.051		2015-02-25	1.69		2015-02-25	2.29		2015-02-25	1.485		2015-02-25	1.316		2014-06-27	4.89583		2014-06-27	6.60083		2014-06-27	5.575
2015-02-26	0.316		2015-02-26	1.344		2015-02-26	1.087		2015-02-26	0.034		2015-02-26	-0.027		2015-02-26	-0.045		2015-02-26	0.891		2015-02-26	2.088		2015-02-26	0.915		2015-02-26	1.433		2015-02-26	2.144		2015-02-26	1.55		2015-02-26	1.223		2014-06-28	5.10125		2014-06-28	7.38125		2014-06-28	6.70958
2015-02-27	0.372		2015-02-27	1.504		2015-02-27	1.177		2015-02-27	0.052		2015-02-27	-0.028		2015-02-27	-0.045		2015-02-27	0.898		2015-02-27	2.245		2015-02-27	0.957		2015-02-27	1.35		2015-02-27	2.42		2015-02-27	1.643		2015-02-27	1.093		2014-06-29	5.08458		2014-06-29	7.60083		2014-06-29	6.76083
2015-02-28	0.426		2015-02-28	1.612		2015-02-28	1.248		2015-02-28	0.086		2015-02-28	-0.023		2015-02-28	-0.03		2015-02-28	0.916		2015-02-28	2.432		2015-02-28	1.112		2015-02-28	1.782		2015-02-28	2.401		2015-02-28	1.699		2015-02-28	1.03		2014-06-30	5.14		2014-06-30	7.70125		2014-06-30	6.77292
2015-03-01	0.272		2015-03-01	0.923		2015-03-01	1.055		2015-03-01	0.138		2015-03-01	-0.02		2015-03-01	-0.02		2015-03-01	0.953		2015-03-01	2.564		2015-03-01	1.446		2015-03-01	1.822		2015-03-01	2.464		2015-03-01	1.615		2015-03-01	1.266		2014-07-01	5.4925		2014-07-01	7.10917		2014-07-01	6.385
2015-03-02	0.409		2015-03-02	1.476		2015-03-02	1.23		2015-03-02	0.131		2015-03-02	-0.02		2015-03-02	-0.032		2015-03-02	0.95		2015-03-02	2.499		2015-03-02	1.308		2015-03-02	1.8		2015-03-02	2.609		2015-03-02	1.632		2015-03-02	1.3		2014-07-02	5.48958		2014-07-02	6.19333		2014-07-02	5.96625
2015-03-03	0.341		2015-03-03	1.138		2015-03-03	1.007		2015-03-03	0.126		2015-03-03	-0.025		2015-03-03	-0.032		2015-03-03	0.959		2015-03-03	2.411		2015-03-03	1.12		2015-03-03	1.679		2015-03-03	2.819		2015-03-03	1.844		2015-03-03	1.106		2014-07-03	5.75083		2014-07-03	5.89583		2014-07-03	5.82208
2015-03-04	0.346		2015-03-04	0.974		2015-03-04	0.939		2015-03-04	0.192		2015-03-04	-0.04		2015-03-04	-0.034		2015-03-04	1.031		2015-03-04	2.671		2015-03-04	1.49		2015-03-04	2.183		2015-03-04	2.822		2015-03-04	1.825		2015-03-04	1.361		2014-07-04	5.745		2014-07-04	6.375		2014-07-04	6.49833
2015-03-05	0.28		2015-03-05	1.116		2015-03-05	1.104		2015-03-05	0.122		2015-03-05	-0.04		2015-03-05	-0.042		2015-03-05	0.986		2015-03-05	2.235		2015-03-05	1.297		2015-03-05	2.022		2015-03-05	2.594		2015-03-05	1.823		2015-03-05	1.361		2014-07-05	6.34625		2014-07-05	6.04917		2014-07-05	6.23917
2015-03-06	0.338		2015-03-06	1.14		2015-03-06	1.108		2015-03-06	0.144		2015-03-06	-0.03		2015-03-06	-0.033		2015-03-06	1.015		2015-03-06	2.303		2015-03-06	1.463		2015-03-06	2.084		2015-03-06	2.399		2015-03-06	1.847		2015-03-06	1.3		2014-07-06	5.62625		2014-07-06	5.95167		2014-07-06	6.1525
2015-03-07	0.313		2015-03-07	1.265		2015-03-07	1.156		2015-03-07	0.078		2015-03-07	-0.03		2015-03-07	-0.039		2015-03-07	0.958		2015-03-07	2.115		2015-03-07	1.181		2015-03-07	1.642		2015-03-07	2.476		2015-03-07	1.785		2015-03-07	1.275		2014-07-07	5.30583		2014-07-07	5.93167		2014-07-07	6.23583
2015-03-08	0.373		2015-03-08	1.577		2015-03-08	1.26		2015-03-08	0.039		2015-03-08	-0.027		2015-03-08	-0.041		2015-03-08	0.931		2015-03-08	2.213		2015-03-08	1.108		2015-03-08	1.542		2015-03-08	2.51		2015-03-08	1.606		2015-03-08	1.271		2014-07-08	5.08		2014-07-08	6.62583		2014-07-08	7.31333
2015-03-09	0.465		2015-03-09	1.699		2015-03-09	1.314		2015-03-09	0.113		2015-03-09	-0.021		2015-03-09	-0.018		2015-03-09	1		2015-03-09	2.221		2015-03-09	1.404		2015-03-09	2.026		2015-03-09	2.639		2015-03-09	1.551		2015-03-09	1.294		2014-07-09	5.01417		2014-07-09	7.7925		2014-07-09	8.1
2015-03-10	0.484		2015-03-10	1.778		2015-03-10	1.326		2015-03-10	0.1		2015-03-10	-0.02		2015-03-10	-0.019		2015-03-10	1.014		2015-03-10	2.155		2015-03-10	1.401		2015-03-10	1.911		2015-03-10	2.707		2015-03-10	1.742		2015-03-10	1.137		2014-07-10	5.5975		2014-07-10	8.01125		2014-07-10	8.50042
2015-03-11	0.47		2015-03-11	1.605		2015-03-11	1.263		2015-03-11	0.144		2015-03-11	-0.02		2015-03-11	-0.009		2015-03-11	1.046		2015-03-11	2.243		2015-03-11	1.503		2015-03-11	2.008		2015-03-11	2.818		2015-03-11	1.846		2015-03-11	1.049		2014-07-11	5.95167		2014-07-11	8.65333		2014-07-11	9.25
2015-03-12	0.356		2015-03-12	0.99		2015-03-12	1.07		2015-03-12	0.239		2015-03-12	-0.038		2015-03-12	-0.046		2015-03-12	1.035		2015-03-12	2.518		2015-03-12	1.679		2015-03-12	2.291		2015-03-12	3.169		2015-03-12	2.068		2015-03-12	1.106		2014-07-12	6.06958		2014-07-12	8.50792		2014-07-12	9.37
2015-03-13	0.956		2015-03-13	1.46		2015-03-13	1.38		2015-03-13	0.828		2015-03-13	-0.04		2015-03-13	-0.037		2015-03-13	1.153		2015-03-13	2.614		2015-03-13	1.996		2015-03-13	2.648		2015-03-13	3.042		2015-03-13	2.042		2015-03-13	1.453		2014-07-13	5.41542		2014-07-13	7.96625		2014-07-13	9.135
2015-03-14	0.888		2015-03-14	1.46		2015-03-14	1.368		2015-03-14	0.742		2015-03-14	-0.03		2015-03-14	-0.016		2015-03-14	1.132		2015-03-14	2.417		2015-03-14	1.785		2015-03-14	2.487		2015-03-14	2.85		2015-03-14	2.002		2015-03-14	1.557		2014-07-14	6.21208		2014-07-14	8.25542		2014-07-14	9.18542
2015-03-15	0.765		2015-03-15	1.503		2015-03-15	1.34		2015-03-15	0.569		2015-03-15	-0.027		2015-03-15	-0.018		2015-03-15	1.103		2015-03-15	2.235		2015-03-15	1.653		2015-03-15	2.39		2015-03-15	2.64		2015-03-15	2.092		2015-03-15	1.362		2014-07-15	6.54667		2014-07-15	8.40667		2014-07-15	8.92792
2015-03-16	0.757		2015-03-16	1.554		2015-03-16	1.341		2015-03-16	0.54		2015-03-16	-0.023		2015-03-16	0		2015-03-16	1.124		2015-03-16	2.309		2015-03-16	1.742		2015-03-16	2.259		2015-03-16	2.945		2015-03-16	2.024		2015-03-16	1.338		2014-07-16	6.48708		2014-07-16	8.31958		2014-07-16	8.97625
2015-03-17	0.671		2015-03-17	1.555		2015-03-17	1.306		2015-03-17	0.425		2015-03-17	-0.024		2015-03-17	-0.004		2015-03-17	1.109		2015-03-17	2.186		2015-03-17	1.616		2015-03-17	2.316		2015-03-17	2.7		2015-03-17	1.889		2015-03-17	1.399		2014-07-17	6.5075		2014-07-17	8.68167		2014-07-17	9.36958
2015-03-18	0.763		2015-03-18	1.497		2015-03-18	1.314		2015-03-18	0.563		2015-03-18	-0.02		2015-03-18	0.008		2015-03-18	1.153		2015-03-18	2.274		2015-03-18	1.709		2015-03-18	2.347		2015-03-18	2.819		2015-03-18	1.926		2015-03-18	1.352		2014-07-18	6.32667		2014-07-18	9.00792		2014-07-18	9.64417
2015-03-19	0.802		2015-03-19	0.803		2015-03-19	1.06		2015-03-19	0.844		2015-03-19	-0.019		2015-03-19	0.024		2015-03-19	1.218		2015-03-19	2.502		2015-03-19	2.046		2015-03-19	2.684		2015-03-19	3.123		2015-03-19	2.113		2015-03-19	1.354		2014-07-19	7.14333		2014-07-19	8.59708		2014-07-19	9.4625
2015-03-20	1.035		2015-03-20	1.006		2015-03-20	1.242		2015-03-20	1.108		2015-03-20	-0.018		2015-03-20	0.044		2015-03-20	1.263		2015-03-20	2.628		2015-03-20	2.177		2015-03-20	2.955		2015-03-20	3.054		2015-03-20	2.121		2015-03-20	1.567		2014-07-20	6.92458		2014-07-20	8.48667		2014-07-20	9.41958
2015-03-21	1.299		2015-03-21	1.218		2015-03-21	1.394		2015-03-21	1.361		2015-03-21	-0.018		2015-03-21	0.032		2015-03-21	1.236		2015-03-21	2.492		2015-03-21	2.094		2015-03-21	2.689		2015-03-21	3.18		2015-03-21	2.18		2015-03-21	1.556		2014-07-21	6.79875		2014-07-21	8.41		2014-07-21	9.19958
2015-03-22	1.06		2015-03-22	1.397		2015-03-22	1.373		2015-03-22	0.984		2015-03-22	-0.02		2015-03-22	0.004		2015-03-22	1.162		2015-03-22	2.284		2015-03-22	1.815		2015-03-22	2.432		2015-03-22	3.058		2015-03-22	2.046		2015-03-22	1.506		2014-07-22	6.805		2014-07-22	8.05667		2014-07-22	8.52625
2015-03-23	0.91		2015-03-23	1.345		2015-03-23	1.296		2015-03-23	0.804		2015-03-23	-0.024		2015-03-23	-0.001		2015-03-23	1.169		2015-03-23	2.25		2015-03-23	1.853		2015-03-23	2.406		2015-03-23	3.023		2015-03-23	1.981		2015-03-23	1.489		2014-07-23	6.69958		2014-07-23	7.63583		2014-07-23	7.84875
2015-03-24	0.59		2015-03-24	1.436		2015-03-24	1.222		2015-03-24	0.361		2015-03-24	-0.026		2015-03-24	-0.012		2015-03-24	1.128		2015-03-24	2.114		2015-03-24	1.654		2015-03-24	2.112		2015-03-24	2.881		2015-03-24	1.828		2015-03-24	1.457		2014-07-24	6.28125		2014-07-24	7.34125		2014-07-24	7.72125
2015-03-25	0.576		2015-03-25	1.48		2015-03-25	1.216		2015-03-25	0.326		2015-03-25	-0.024		2015-03-25	0.003		2015-03-25	1.132		2015-03-25	2.081		2015-03-25	1.65		2015-03-25	2.159		2015-03-25	2.798		2015-03-25	1.896		2015-03-25	1.266		2014-07-25	6.61833		2014-07-25	7.49792		2014-07-25	8.7025
2015-03-26	0.6		2015-03-26	1.454		2015-03-26	1.208		2015-03-26	0.365		2015-03-26	-0.022		2015-03-26	-0.005		2015-03-26	1.154		2015-03-26	2.025		2015-03-26	1.692		2015-03-26	2.252		2015-03-26	2.76		2015-03-26	1.883		2015-03-26	1.223		2014-07-26	7.13375		2014-07-26	8.19292		2014-07-26	8.74208
2015-03-27	0.626		2015-03-27	1.512		2015-03-27	1.214		2015-03-27	0.376		2015-03-27	-0.02		2015-03-27	0.002		2015-03-27	1.165		2015-03-27	2.053		2015-03-27	1.7		2015-03-27	2.236		2015-03-27	2.9		2015-03-27	1.734		2015-03-27	1.335		2014-07-27	7.43208		2014-07-27	7.6		2014-07-27	8.86417
2015-03-28	1.135		2015-03-28	1.319		2015-03-28	1.356		2015-03-28	1.108		2015-03-28	-0.011		2015-03-28	0.046		2015-03-28	1.282		2015-03-28	2.396		2015-03-28	2.089		2015-03-28	2.852		2015-03-28	2.953		2015-03-28	2.129		2015-03-28	1.183		2014-07-28	6.75208		2014-07-28	8.41875		2014-07-28	9.38208
2015-03-29	0.589		2015-03-29	0.673		2015-03-29	0.958		2015-03-29	0.617		2015-03-29	-0.014		2015-03-29	0.028		2015-03-29	1.292		2015-03-29	2.364		2015-03-29	2.031		2015-03-29	2.509		2015-03-29	2.84		2015-03-29	2.051		2015-03-29	1.425		2014-07-29	6.88583		2014-07-29	8.26542		2014-07-29	9.07208
2015-03-30	0.642		2015-03-30	0.906		2015-03-30	1.081		2015-03-30	0.629		2015-03-30	-0.016		2015-03-30	0.03		2015-03-30	1.29		2015-03-30	2.388		2015-03-30	2.057		2015-03-30	2.71		2015-03-30	2.865		2015-03-30	2.118		2015-03-30	1.379		2014-07-30	7.70417		2014-07-30	8.15208		2014-07-30	9.27083
2015-03-31	1.174		2015-03-31	1.255		2015-03-31	1.34		2015-03-31	1.18		2015-03-31	-0.01		2015-03-31	0.044		2015-03-31	1.334		2015-03-31	2.395		2015-03-31	2.162		2015-03-31	2.83		2015-03-31	3.01		2015-03-31	2.013		2015-03-31	1.59		2014-07-31	7.72375		2014-07-31	7.62167		2014-07-31	9.52042
2015-04-01	0.964		2015-04-01	1.125		2015-04-01	1.23		2015-04-01	0.952		2015-04-01	-0.004		2015-04-01	0.061		2015-04-01	1.348		2015-04-01	2.355		2015-04-01	2.085		2015-04-01	2.536		2015-04-01	3.209		2015-04-01	1.976		2015-04-01	1.628		2014-08-01	7.37042		2014-08-01	7.13583		2014-08-01	8.67167
2015-04-02	1.295		2015-04-02	1.14		2015-04-02	1.352		2015-04-02	1.387		2015-04-02	0.2		2015-04-02	0.376		2015-04-02	1.421		2015-04-02	2.525		2015-04-02	2.309		2015-04-02	2.866		2015-04-02	3.153		2015-04-02	2.316		2015-04-02	1.47		2014-08-02	7.80958		2014-08-02	7.22625		2014-08-02	8.2025
2015-04-03	1.242		2015-04-03	0.935		2015-04-03	1.252		2015-04-03	1.382		2015-04-03	0.81		2015-04-03	0.937		2015-04-03	1.526		2015-04-03	2.524		2015-04-03	2.252		2015-04-03	2.958		2015-04-03	2.983		2015-04-03	2.354		2015-04-03	1.479		2014-08-03	7.21417		2014-08-03	6.74333		2014-08-03	7.79958
2015-04-04	1.071		2015-04-04	1.169		2015-04-04	1.26		2015-04-04	1.079		2015-04-04	0.676		2015-04-04	0.751		2015-04-04	1.502		2015-04-04	2.368		2015-04-04	2.073		2015-04-04	2.727		2015-04-04	2.985		2015-04-04	2.06		2015-04-04	1.614		2014-08-04	6.945		2014-08-04	6.96		2014-08-04	7.83083
2015-04-05	1.229		2015-04-05	1.107		2015-04-05	1.29		2015-04-05	1.3		2015-04-05	1.158		2015-04-05	1.135		2015-04-05	1.808		2015-04-05	2.794		2015-04-05	2.259		2015-04-05	2.773		2015-04-05	3.115		2015-04-05	2.159		2015-04-05	1.584		2014-08-05	6.47625		2014-08-05	7.2725		2014-08-05	7.93833
2015-04-06	1.026		2015-04-06	0.855		2015-04-06	1.156		2015-04-06	1.138		2015-04-06	0.701		2015-04-06	0.475		2015-04-06	1.58		2015-04-06	2.44		2015-04-06	2.112		2015-04-06	2.754		2015-04-06	2.868		2015-04-06	2.271		2015-04-06	1.421		2014-08-06	6.52917		2014-08-06	7.2875		2014-08-06	7.95292
2015-04-07	1.086		2015-04-07	1.143		2015-04-07	1.263		2015-04-07	1.104		2015-04-07	0.914		2015-04-07	1.107		2015-04-07	1.731		2015-04-07	2.578		2015-04-07	2.164		2015-04-07	2.645		2015-04-07	3.073		2015-04-07	1.992		2015-04-07	1.661		2014-08-07	5.90875		2014-08-07	6.83333		2014-08-07	7.86583
2015-04-08	1.293		2015-04-08	1.082		2015-04-08	1.316		2015-04-08	1.395		2015-04-08	1.376		2015-04-08	1.3		2015-04-08	1.949		2015-04-08	2.835		2015-04-08	2.293		2015-04-08	2.741		2015-04-08	3.152		2015-04-08	2.227		2015-04-08	1.518		2014-08-08	5.57917		2014-08-08	7.35625		2014-08-08	8.27583
2015-04-09	0.797		2015-04-09	0.885		2015-04-09	0.991		2015-04-09	0.808		2015-04-09	0.626		2015-04-09	0.127		2015-04-09	1.495		2015-04-09	2.174		2015-04-09	2.011		2015-04-09	2.565		2015-04-09	2.829		2015-04-09	2.076		2015-04-09	1.595		2014-08-09	5.58167		2014-08-09	7.42875		2014-08-09	8.18833
2015-04-10	0.858		2015-04-10	0.973		2015-04-10	1.037		2015-04-10	0.857		2015-04-10	0.368		2015-04-10	0.405		2015-04-10	1.437		2015-04-10	2.076		2015-04-10	2.022		2015-04-10	2.601		2015-04-10	2.837		2015-04-10	2.023		2015-04-10	1.468		2014-08-10	6.00375		2014-08-10	7.00292		2014-08-10	7.715
2015-04-11	0.955		2015-04-11	0.946		2015-04-11	1.185		2015-04-11	1.013		2015-04-11	0.476		2015-04-11	0.34		2015-04-11	1.538		2015-04-11	2.145		2015-04-11	2.066		2015-04-11	2.574		2015-04-11	2.91		2015-04-11	1.893		2015-04-11	1.56		2014-08-11	6.30375		2014-08-11	6.70458		2014-08-11	7.14167
2015-04-12	0.887		2015-04-12	1.277		2015-04-12	1.32		2015-04-12	0.817		2015-04-12	0.52		2015-04-12	0.598		2015-04-12	1.518		2015-04-12	1.943		2015-04-12	2.057		2015-04-12	2.448		2015-04-12	2.984		2015-04-12	1.934		2015-04-12	1.418		2014-08-12	6.135		2014-08-12	6.7		2014-08-12	7.78667
2015-04-13	0.782		2015-04-13	1.472		2015-04-13	1.335		2015-04-13	0.611		2015-04-13	0.766		2015-04-13	0.843		2015-04-13	1.646		2015-04-13	2.116		2015-04-13	2.092		2015-04-13	2.342		2015-04-13	3.087		2015-04-13	1.892		2015-04-13	1.398		2014-08-13	5.70875		2014-08-13	7.135		2014-08-13	8.145
2015-04-14	1.159		2015-04-14	1.376		2015-04-14	1.408		2015-04-14	1.124		2015-04-14	1.102		2015-04-14	1.297		2015-04-14	1.909		2015-04-14	2.506		2015-04-14	2.364		2015-04-14	2.942		2015-04-14	3.091		2015-04-14	2.091		2015-04-14	1.323		2014-08-14	6.21708		2014-08-14	7.08042		2014-08-14	7.80125
2015-04-15	1.147		2015-04-15	1.32		2015-04-15	1.374		2015-04-15	1.131		2015-04-15	1.248		2015-04-15	1.147		2015-04-15	1.962		2015-04-15	2.482		2015-04-15	2.337		2015-04-15	2.779		2015-04-15	3.109		2015-04-15	2.248		2015-04-15	1.291		2014-08-15	5.89417		2014-08-15	6.73833		2014-08-15	7.48542
2015-04-16	1.112		2015-04-16	1.117		2015-04-16	1.285		2015-04-16	1.15		2015-04-16	1.181		2015-04-16	1.028		2015-04-16	1.907		2015-04-16	2.36		2015-04-16	2.33		2015-04-16	2.745		2015-04-16	3.024		2015-04-16	1.999		2015-04-16	1.527		2014-08-16	5.86125		2014-08-16	6.44458		2014-08-16	7.14708
2015-04-17	1.059		2015-04-17	1.144		2015-04-17	1.245		2015-04-17	1.076		2015-04-17	1.026		2015-04-17	0.869		2015-04-17	1.821		2015-04-17	2.164		2015-04-17	2.263		2015-04-17	2.575		2015-04-17	3.066		2015-04-17	2.019		2015-04-17	1.47		2014-08-17	5.61		2014-08-17	6.34542		2014-08-17	7.19708
2015-04-18	1.246		2015-04-18	1.181		2015-04-18	1.357		2015-04-18	1.313		2015-04-18	1.114		2015-04-18	1.125		2015-04-18	1.935		2015-04-18	2.274		2015-04-18	2.408		2015-04-18	2.784		2015-04-18	3.14		2015-04-18	2.217		2015-04-18	1.285		2014-08-18	6.14167		2014-08-18	6.21875		2014-08-18	7.145
2015-04-19	1.362		2015-04-19	1.223		2015-04-19	1.402		2015-04-19	1.446		2015-04-19	1.579		2015-04-19	1.842		2015-04-19	2.269		2015-04-19	2.705		2015-04-19	2.612		2015-04-19	2.902		2015-04-19	3.393		2015-04-19	2.127		2015-04-19	1.488		2014-08-19	6.30833		2014-08-19	6.25625		2014-08-19	6.69042
2015-04-20	1.723		2015-04-20	1.04		2015-04-20	1.497		2015-04-20	1.99		2015-04-20	1.998		2015-04-20	2.132		2015-04-20	2.48		2015-04-20	2.953		2015-04-20	2.789		2015-04-20	3.073		2015-04-20	3.511		2015-04-20	2.255		2015-04-20	1.507		2014-08-20	6.39417		2014-08-20	6.24458		2014-08-20	7.12542
2015-04-21	1.644		2015-04-21	1.062		2015-04-21	1.431		2015-04-21	1.864		2015-04-21	2.078		2015-04-21	1.863		2015-04-21	2.482		2015-04-21	2.812		2015-04-21	2.709		2015-04-21	3.129		2015-04-21	3.251		2015-04-21	2.176		2015-04-21	1.625		2014-08-21	6.4825		2014-08-21	5.99625		2014-08-21	6.865
2015-04-22	1.263		2015-04-22	0.501		2015-04-22	1.168		2015-04-22	1.605		2015-04-22	1.49		2015-04-22	1.258		2015-04-22	2.24		2015-04-22	2.447		2015-04-22	2.725		2015-04-22	3.087		2015-04-22	3.247		2015-04-22	2.324		2015-04-22	1.561		2014-08-22	6.58708		2014-08-22	5.60083		2014-08-22	6.05375
2015-04-23	1.429		2015-04-23	0.426		2015-04-23	1.178		2015-04-23	1.821		2015-04-23	1.849		2015-04-23	2.008		2015-04-23	2.529		2015-04-23	2.793		2015-04-23	2.911		2015-04-23	3.207		2015-04-23	3.173		2015-04-23	2.233		2015-04-23	1.769		2014-08-23	6.90292		2014-08-23	6.14875		2014-08-23	6.7275
2015-04-24	1.61		2015-04-24	0.817		2015-04-24	1.375		2015-04-24	1.925		2015-04-24	1.808		2015-04-24	1.797		2015-04-24	2.465		2015-04-24	2.624		2015-04-24	2.816		2015-04-24	3.246		2015-04-24	3.172		2015-04-24	2.335		2015-04-24	1.653		2014-08-24	6.51083		2014-08-24	6.29458		2014-08-24	6.63542
2015-04-25	1.896		2015-04-25	1.08		2015-04-25	1.532		2015-04-25	2.19		2015-04-25	2.186		2015-04-25	2.164		2015-04-25	2.664		2015-04-25	2.944		2015-04-25	3.003		2015-04-25	3.46		2015-04-25	3.226		2015-04-25	2.317		2015-04-25	1.787		2014-08-25	6.24375		2014-08-25	6.0275		2014-08-25	6.43208
2015-04-26	2.074		2015-04-26	0.986		2015-04-26	1.547		2015-04-26	2.45		2015-04-26	2.708		2015-04-26	3.006		2015-04-26	2.937		2015-04-26	3.337		2015-04-26	3.247		2015-04-26	3.458		2015-04-26	3.627		2015-04-26	2.642		2015-04-26	1.55		2014-08-26	5.53		2014-08-26	6.26458		2014-08-26	6.84375
2015-04-27	2.039		2015-04-27	1.044		2015-04-27	1.593		2015-04-27	2.405		2015-04-27	2.628		2015-04-27	2.496		2015-04-27	2.871		2015-04-27	3.088		2015-04-27	3.097		2015-04-27	3.56		2015-04-27	3.364		2015-04-27	2.549		2015-04-27	1.566		2014-08-27	5.48083		2014-08-27	6.33667		2014-08-27	6.67542
2015-04-28	2.282		2015-04-28	1.006		2015-04-28	1.667		2015-04-28	2.726		2015-04-28	2.943		2015-04-28	3.077		2015-04-28	3.053		2015-04-28	3.313		2015-04-28	3.231		2015-04-28	3.614		2015-04-28	3.565		2015-04-28	2.478		2015-04-28	1.826		2014-08-28	5.48417		2014-08-28	5.71875		2014-08-28	6.2875
2015-04-29	2.193		2015-04-29	0.91		2015-04-29	1.598		2015-04-29	2.649		2015-04-29	3.005		2015-04-29	2.923		2015-04-29	3.084		2015-04-29	3.259		2015-04-29	3.203		2015-04-29	3.545		2015-04-29	3.61		2015-04-29	2.605		2015-04-29	1.787		2014-08-29	5.58458		2014-08-29	4.38083		2014-08-29	5.72792
2015-04-30	2.303		2015-04-30	0.973		2015-04-30	1.655		2015-04-30	2.768		2015-04-30	3.065		2015-04-30	3.03		2015-04-30	3.166		2015-04-30	3.385		2015-04-30	3.333		2015-04-30	3.539		2015-04-30	3.687		2015-04-30	2.511		2015-04-30	2.012		2014-08-30	5.52792		2014-08-30	4.13167		2014-08-30	4.80958
2015-05-01	1.5		2015-05-01	1.128		2015-05-01	1.422		2015-05-01	1.658		2015-05-01	2.472		2015-05-01	1.837		2015-05-01	2.735		2015-05-01	2.474		2015-05-01	2.801		2015-05-01	3.056		2015-05-01	3.242		2015-05-01	2.577		2015-05-01	1.766		2014-08-31	5.285		2014-08-31	4.87333		2014-08-31	5.21917
2015-05-02	1.961		2015-05-02	1.222		2015-05-02	1.653		2015-05-02	2.25		2015-05-02	2.368		2015-05-02	2.709		2015-05-02	2.938		2015-05-02	2.937		2015-05-02	3.188		2015-05-02	3.576		2015-05-02	3.42		2015-05-02	2.487		2015-05-02	1.808		2014-09-01	4.81667		2014-09-01	5.00375		2014-09-01	5.48167
2015-05-03	2.416		2015-05-03	1.138		2015-05-03	1.738		2015-05-03	2.854		2015-05-03	3.029		2015-05-03	3.184		2015-05-03	3.231		2015-05-03	3.326		2015-05-03	3.333		2015-05-03	3.645		2015-05-03	3.57		2015-05-03	2.765		2015-05-03	1.727		2014-09-02	4.73542		2014-09-02	5.29417		2014-09-02	5.76667
2015-05-04	2.487		2015-05-04	0.771		2015-05-04	1.611		2015-05-04	3.074		2015-05-04	3.14		2015-05-04	3.137		2015-05-04	3.257		2015-05-04	3.34		2015-05-04	3.4		2015-05-04	3.621		2015-05-04	3.646		2015-05-04	2.609		2015-05-04	2.006		2014-09-03	4.32167		2014-09-03	5.25042		2014-09-03	5.88417
2015-05-05	2.39		2015-05-05	1.014		2015-05-05	1.695		2015-05-05	2.878		2015-05-05	2.962		2015-05-05	2.917		2015-05-05	3.166		2015-05-05	3.084		2015-05-05	3.297		2015-05-05	3.432		2015-05-05	3.715		2015-05-05	2.528		2015-05-05	2.066		2014-09-04	4.69708		2014-09-04	5.55917		2014-09-04	5.98958
2015-05-06	1.534		2015-05-06	1.067		2015-05-06	1.384		2015-05-06	1.722		2015-05-06	2.645		2015-05-06	1.916		2015-05-06	2.861		2015-05-06	2.431		2015-05-06	2.931		2015-05-06	2.957		2015-05-06	3.39		2015-05-06	2.402		2015-05-06	2.1		2014-09-05	4.72792		2014-09-05	5.25875		2014-09-05	6.44667
2015-05-07	2.129		2015-05-07	1.071		2015-05-07	1.612		2015-05-07	2.513		2015-05-07	2.33		2015-05-07	2.587		2015-05-07	2.961		2015-05-07	2.715		2015-05-07	3.24		2015-05-07	3.505		2015-05-07	3.427		2015-05-07	2.616		2015-05-07	1.763		2014-09-06	4.17833		2014-09-06	5.86667		2014-09-06	6.33875
2015-05-08	2.4		2015-05-08	1.325		2015-05-08	1.866		2015-05-08	2.791		2015-05-08	2.885		2015-05-08	3.196		2015-05-08	3.262		2015-05-08	3.124		2015-05-08	3.431		2015-05-08	3.732		2015-05-08	3.464		2015-05-08	2.544		2015-05-08	1.982		2014-09-07	4.5225		2014-09-07	6.29875		2014-09-07	6.68542
2015-05-09	2.677		2015-05-09	1.016		2015-05-09	1.868		2015-05-09	3.256		2015-05-09	3.372		2015-05-09	3.498		2015-05-09	3.529		2015-05-09	3.457		2015-05-09	3.561		2015-05-09	3.761		2015-05-09	3.723		2015-05-09	2.773		2015-05-09	1.875		2014-09-08	3.90792		2014-09-08	5.56958		2014-09-08	6.59625
2015-05-10	2.329		2015-05-10	1.166		2015-05-10	1.766		2015-05-10	2.752		2015-05-10	3.146		2015-05-10	2.899		2015-05-10	3.346		2015-05-10	3.062		2015-05-10	3.408		2015-05-10	3.557		2015-05-10	3.501		2015-05-10	2.564		2015-05-10	2.176		2014-09-09	3.68333		2014-09-09	6.21083		2014-09-09	6.81625
2015-05-11	2.138		2015-05-11	0.909		2015-05-11	1.608		2015-05-11	2.58		2015-05-11	2.968		2015-05-11	2.826		2015-05-11	3.308		2015-05-11	2.996		2015-05-11	3.454		2015-05-11	3.451		2015-05-11	3.715		2015-05-11	2.622		2015-05-11	2.155		2014-09-10	4.12125		2014-09-10	6.20875		2014-09-10	6.6325
2015-05-12	0.95		2015-05-12	0.262		2015-05-12	0.837		2015-05-12	1.24		2015-05-12	2.453		2015-05-12	1.951		2015-05-12	3.038		2015-05-12	2.449		2015-05-12	3.218		2015-05-12	3.14		2015-05-12	3.433		2015-05-12	2.695		2015-05-12	2.024		2014-09-11	3.65667		2014-09-11	5.66292		2014-09-11	5.20958
2015-05-13	2.096		2015-05-13	0.572		2015-05-13	1.385		2015-05-13	2.647		2015-05-13	2.35		2015-05-13	2.889		2015-05-13	3.18		2015-05-13	2.854		2015-05-13	3.512		2015-05-13	3.738		2015-05-13	3.49		2015-05-13	2.625		2015-05-13	2.003		2014-09-12	3.35125		2014-09-12	5.26333		2014-09-12	5.25833
2015-05-14	2.763		2015-05-14	0.876		2015-05-14	1.804		2015-05-14	3.428		2015-05-14	3.202		2015-05-14	3.487		2015-05-14	3.599		2015-05-14	3.406		2015-05-14	3.72		2015-05-14	4.045		2015-05-14	3.615		2015-05-14	2.785		2015-05-14	2.035		2014-09-13	2.94708		2014-09-13	4.265		2014-09-13	4.42833
2015-05-15	2.65		2015-05-15	0.939		2015-05-15	1.79		2015-05-15	3.253		2015-05-15	3.29		2015-05-15	3.342		2015-05-15	3.582		2015-05-15	3.241		2015-05-15	3.6		2015-05-15	3.699		2015-05-15	3.751		2015-05-15	2.79		2015-05-15	2.073		2014-09-14	3.18292		2014-09-14	4.23583		2014-09-14	4.4925
2015-05-16	2.972		2015-05-16	0.946		2015-05-16	1.898		2015-05-16	3.671		2015-05-16	3.494		2015-05-16	3.694		2015-05-16	3.707		2015-05-16	3.388		2015-05-16	3.713		2015-05-16	3.933		2015-05-16	3.723		2015-05-16	2.821		2015-05-16	2.024		2014-09-15	3.30833		2014-09-15	4.13458		2014-09-15	5.42542
2015-05-17	3.031		2015-05-17	1.082		2015-05-17	1.974		2015-05-17	3.705		2015-05-17	3.758		2015-05-17	3.71		2015-05-17	3.776		2015-05-17	3.419		2015-05-17	3.734		2015-05-17	3.837		2015-05-17	3.839		2015-05-17	2.72		2015-05-17	2.208		2014-09-16	3.4025		2014-09-16	4.33792		2014-09-16	5.27917
2015-05-18	3.065		2015-05-18	1.235		2015-05-18	2.038		2015-05-18	3.7		2015-05-18	3.723		2015-05-18	3.643		2015-05-18	3.784		2015-05-18	3.368		2015-05-18	3.703		2015-05-18	3.902		2015-05-18	3.795		2015-05-18	2.963		2015-05-18	2		2014-09-17	3.54292		2014-09-17	4.42042		2014-09-17	5.33583
2015-05-19	3.067		2015-05-19	1.302		2015-05-19	2.076		2015-05-19	3.672		2015-05-19	3.966		2015-05-19	4.105		2015-05-19	3.971		2015-05-19	3.65		2015-05-19	3.879		2015-05-19	4.097		2015-05-19	3.824		2015-05-19	3.103		2015-05-19	2.007		2014-09-18	3.67667		2014-09-18	4.03833		2014-09-18	6.42167
2015-05-20	2.725		2015-05-20	1.514		2015-05-20	2.125		2015-05-20	3.18		2015-05-20	3.952		2015-05-20	3.868		2015-05-20	3.942		2015-05-20	3.535		2015-05-20	3.854		2015-05-20	4.118		2015-05-20	3.701		2015-05-20	3.065		2015-05-20	2.158		2014-09-19	3.58917		2014-09-19	3.74588		2014-09-19	6.35
2015-05-21	2.171		2015-05-21	1.173		2015-05-21	1.75		2015-05-21	2.535		2015-05-21	3.424		2015-05-21	2.833		2015-05-21	3.591		2015-05-21	2.788		2015-05-21	3.462		2015-05-21	3.592		2015-05-21	3.416		2015-05-21	2.911		2015-05-21	2.335		2014-09-20	3.83583		2014-09-20	3.05252		2014-09-20	4.84708
2015-05-22	2.606		2015-05-22	1.213		2015-05-22	1.874		2015-05-22	3.092		2015-05-22	2.968		2015-05-22	3.076		2015-05-22	3.509		2015-05-22	2.586		2015-05-22	3.625		2015-05-22	3.514		2015-05-22	3.78		2015-05-22	2.898		2015-05-22	1.985		2014-09-21	3.45208		2014-09-21	2.65325		2014-09-21	5.5825
2015-05-23	2.656		2015-05-23	1.46		2015-05-23	1.997		2015-05-23	3.098		2015-05-23	3.577		2015-05-23	4.052		2015-05-23	3.928		2015-05-23	3.572		2015-05-23	3.963		2015-05-23	3.945		2015-05-23	3.85		2015-05-23	2.91		2015-05-23	2.223		2014-09-22	2.715		2014-09-22	2.15224		2014-09-22	5.25042
2015-05-24	2.62		2015-05-24	1.869		2015-05-24	2.21		2015-05-24	2.92		2015-05-24	3.9		2015-05-24	3.979		2015-05-24	4.049		2015-05-24	3.539		2015-05-24	3.98		2015-05-24	3.939		2015-05-24	3.843		2015-05-24	3.087		2015-05-24	2.476		2014-09-23	3.13167		2014-09-23	2.06336		2014-09-23	5.38667
2015-05-25	2.423		2015-05-25	1.341		2015-05-25	1.911		2015-05-25	2.828		2015-05-25	3.383		2015-05-25	3.168		2015-05-25	3.658		2015-05-25	2.699		2015-05-25	3.591		2015-05-25	3.661		2015-05-25	3.529		2015-05-25	2.936		2015-05-25	2.457		2014-09-24	3.83583		2014-09-24	1.97465		2014-09-24	4.4425
2015-05-26	2.7		2015-05-26	1.438		2015-05-26	2.107		2015-05-26	3.163		2015-05-26	3.366		2015-05-26	3.194		2015-05-26	3.737		2015-05-26	2.938		2015-05-26	3.724		2015-05-26	3.787		2015-05-26	3.54		2015-05-26	2.847		2015-05-26	2.408		2014-09-25	2.77833		2014-09-25	1.89436		2014-09-25	4.85417
2015-05-27	2.725		2015-05-27	1.439		2015-05-27	2.116		2015-05-27	3.195		2015-05-27	3.271		2015-05-27	3.412		2015-05-27	3.702		2015-05-27	2.84		2015-05-27	3.72		2015-05-27	3.65		2015-05-27	3.567		2015-05-27	2.852		2015-05-27	2.342		2014-09-26	2.52333		2014-09-26	1.65575		2014-09-26	5.35708
2015-05-28	2.923		2015-05-28	1.556		2015-05-28	2.192		2015-05-28	3.41		2015-05-28	3.573		2015-05-28	3.725		2015-05-28	3.949		2015-05-28	3.355		2015-05-28	4.024		2015-05-28	4.066		2015-05-28	3.72		2015-05-28	3.043		2015-05-28	2.221		2014-09-27	2.49875		2014-09-27	1.46535		2014-09-27	3.90833
2015-05-29	3.209		2015-05-29	1.75		2015-05-29	2.412		2015-05-29	3.726		2015-05-29	3.551		2015-05-29	3.571		2015-05-29	3.949		2015-05-29	3.3		2015-05-29	4.035		2015-05-29	3.869		2015-05-29	3.913		2015-05-29	3.013		2015-05-29	2.475		2014-09-28	2.41345		2014-09-28	1.13243		2014-09-28	4.34792
2015-05-30	3.512		2015-05-30	1.568		2015-05-30	2.502		2015-05-30	4.196		2015-05-30	3.964		2015-05-30	4.701		2015-05-30	4.319		2015-05-30	3.956		2015-05-30	4.314		2015-05-30	4.308		2015-05-30	3.996		2015-05-30	3.177		2015-05-30	2.594		2014-09-29	2.44131		2014-09-29	1.04221		2014-09-29	3.92583
2015-05-31	2.296		2015-05-31	1.362		2015-05-31	1.892		2015-05-31	2.647		2015-05-31	3.745		2015-05-31	2.867		2015-05-31	3.846		2015-05-31	2.66		2015-05-31	3.64		2015-05-31	3.396		2015-05-31	3.642		2015-05-31	3.055		2015-05-31	2.676		2014-09-30	2.24314		2014-09-30	1.00033		2014-09-30	4.28458
2015-06-01	1.771		2015-06-01	0.44		2015-06-01	1.214		2015-06-01	2.213		2015-06-01	2.836		2015-06-01	2.352		2015-06-01	3.55		2015-06-01	2.133		2015-06-01	3.544		2015-06-01	3.249		2015-06-01	3.478		2015-06-01	2.687		2015-06-01	2.513		2014-10-01	2.06474		2014-10-01	0.985433		2014-10-01	3.6575
2015-06-02	2.535		2015-06-02	1.809		2015-06-02	2.144		2015-06-02	2.837		2015-06-02	3.024		2015-06-02	3.8		2015-06-02	3.827		2015-06-02	2.778		2015-06-02	3.885		2015-06-02	3.707		2015-06-02	3.58		2015-06-02	2.865		2015-06-02	2.325		2014-10-02	2.00051		2014-10-02	0.9313		2014-10-02	4.17375
2015-06-03	3.018		2015-06-03	2.331		2015-06-03	2.638		2015-06-03	3.288		2015-06-03	3.878		2015-06-03	4.256		2015-06-03	4.231		2015-06-03	3.287		2015-06-03	3.958		2015-06-03	3.666		2015-06-03	3.663		2015-06-03	3.072		2015-06-03	2.445		2014-10-03	1.96337		2014-10-03	0.864323		2014-10-03	4
2015-06-04	3.661		2015-06-04	2.305		2015-06-04	2.874		2015-06-04	4.153		2015-06-04	4.164		2015-06-04	4.734		2015-06-04	4.519		2015-06-04	3.896		2015-06-04	4.358		2015-06-04	4.132		2015-06-04	4.024		2015-06-04	3.247		2015-06-04	2.512		2014-10-04	1.88563		2014-10-04	0.863321		2014-10-04	3.25
2015-06-05	3.276		2015-06-05	2.012		2015-06-05	2.677		2015-06-05	3.761		2015-06-05	4.344		2015-06-05	4.188		2015-06-05	4.463		2015-06-05	3.338		2015-06-05	4.211		2015-06-05	4.047		2015-06-05	3.846		2015-06-05	3.371		2015-06-05	2.834		2014-10-05	1.74521		2014-10-05	0.813111		2014-10-05	3.12
2015-06-06	3.068		2015-06-06	2.282		2015-06-06	2.736		2015-06-06	3.394		2015-06-06	4.32		2015-06-06	4.488		2015-06-06	4.55		2015-06-06	2.962		2015-06-06	4.38		2015-06-06	4.127		2015-06-06	3.972		2015-06-06	3.452		2015-06-06	2.928		2014-10-06	1.58631		2014-10-06	0.797917		2014-10-06	3.05
2015-06-07	3.038		2015-06-07	2.2		2015-06-07	2.631		2015-06-07	3.387		2015-06-07	4.462		2015-06-07	4.744		2015-06-07	4.659		2015-06-07	3.238		2015-06-07	4.454		2015-06-07	4.237		2015-06-07	4.06		2015-06-07	3.635		2015-06-07	2.96		2014-10-07	1.69753		2014-10-07	0.654167		2014-10-07	2.845
2015-06-08	2.715		2015-06-08	0.805		2015-06-08	1.456		2015-06-08	3.305		2015-06-08	4.529		2015-06-08	4.416		2015-06-08	4.676		2015-06-08	3.664		2015-06-08	4.386		2015-06-08	4.06		2015-06-08	3.791		2015-06-08	3.376		2015-06-08	3.306		2014-10-08	1.43652		2014-10-08	0.129167		2014-10-08	2.543
2015-06-09	2.717		2015-06-09	0.47		2015-06-09	1.215		2015-06-09	3.422		2015-06-09	4.642		2015-06-09	5.12		2015-06-09	4.878		2015-06-09	4.356		2015-06-09	4.657		2015-06-09	4.525		2015-06-09	4.095		2015-06-09	3.544		2015-06-09	3.132		2014-10-09	1.69863		2014-10-09	0.120833		2014-10-09	2.042
2015-06-10	2.58		2015-06-10	0.072		2015-06-10	0.9		2015-06-10	3.361		2015-06-10	4.987		2015-06-10	5.271		2015-06-10	5.131		2015-06-10	4.939		2015-06-10	4.859		2015-06-10	4.901		2015-06-10	4.016		2015-06-10	3.747		2015-06-10	3.493		2014-10-10	1.36552		2014-10-10	0.132131		2014-10-10	1.96755
2015-06-11	2.378		2015-06-11	-0.263		2015-06-11	0.64		2015-06-11	3.194		2015-06-11	4.898		2015-06-11	5.121		2015-06-11	5.135		2015-06-11	4.989		2015-06-11	4.839		2015-06-11	4.727		2015-06-11	4.145		2015-06-11	4.004		2015-06-11	3.493		2014-10-11	1.14524		2014-10-11	0.3232		2014-10-11	1.64545
2015-06-12	2.127		2015-06-12	0.233		2015-06-12	0.808		2015-06-12	2.71		2015-06-12	4.409		2015-06-12	4.012		2015-06-12	4.755		2015-06-12	3.754		2015-06-12	4.463		2015-06-12	4.331		2015-06-12	3.8		2015-06-12	3.728		2015-06-12	3.59		2014-10-12	1.35635		2014-10-12	0.13232		2014-10-12	1.2225
2015-06-13	2.333		2015-06-13	0.77		2015-06-13	1.214		2015-06-13	2.801		2015-06-13	3.998		2015-06-13	3.879		2015-06-13	4.451		2015-06-13	3.232		2015-06-13	4.395		2015-06-13	4.094		2015-06-13	3.902		2015-06-13	3.65		2015-06-13	3.192		2014-10-13	1.25342		2014-10-13	0.912917		2014-10-13	1.07625
2015-06-14	3.039		2015-06-14	0.526		2015-06-14	1.372		2015-06-14	3.811		2015-06-14	4.51		2015-06-14	5.192		2015-06-14	4.976		2015-06-14	5.166		2015-06-14	4.946		2015-06-14	4.797		2015-06-14	4.068		2015-06-14	3.812		2015-06-14	2.91		2014-10-14	1.00877		2014-10-14	0.64		2014-10-14	0.8325
2015-06-15	2.808		2015-06-15	0.461		2015-06-15	1.26		2015-06-15	3.53		2015-06-15	4.433		2015-06-15	4.771		2015-06-15	5.088		2015-06-15	5.078		2015-06-15	4.872		2015-06-15	4.592		2015-06-15	4.242		2015-06-15	3.907		2015-06-15	3.351		2014-10-15	1.4131		2014-10-15	0.377083		2014-10-15	0.780417
2015-06-16	2.771		2015-06-16	0.644		2015-06-16	1.334		2015-06-16	3.436		2015-06-16	4.479		2015-06-16	4.623		2015-06-16	4.999		2015-06-16	4.767		2015-06-16	4.829		2015-06-16	4.497		2015-06-16	4.168		2015-06-16	3.747		2015-06-16	3.548		2014-10-16	1.52421		2014-10-16	0.16875		2014-10-16	0.402083
2015-06-17	2.615		2015-06-17	1.022		2015-06-17	1.468		2015-06-17	3.108		2015-06-17	3.874		2015-06-17	3.795		2015-06-17	4.567		2015-06-17	3.351		2015-06-17	4.393		2015-06-17	4.116		2015-06-17	3.805		2015-06-17	3.714		2015-06-17	3.171		2014-10-17	1.84917		2014-10-17	0.3211		2014-10-17	0.528333
2015-06-18	2.738		2015-06-18	0.817		2015-06-18	1.455		2015-06-18	3.324		2015-06-18	4.075		2015-06-18	4.176		2015-06-18	4.724		2015-06-18	4.107		2015-06-18	4.573		2015-06-18	4.299		2015-06-18	3.958		2015-06-18	3.68		2015-06-18	3.009		2014-10-18	1.85632		2014-10-18	0.233		2014-10-18	0.241667
2015-06-19	2.695		2015-06-19	1.163		2015-06-19	1.582		2015-06-19	3.158		2015-06-19	4.088		2015-06-19	4.306		2015-06-19	4.638		2015-06-19	3.629		2015-06-19	4.505		2015-06-19	4.252		2015-06-19	3.683		2015-06-19	3.536		2015-06-19	3.117		2014-10-19	1.7632		2014-10-19	0.13231		2014-10-19	0.119583
2015-06-20	2.685		2015-06-20	1.084		2015-06-20	1.56		2015-06-20	3.168		2015-06-20	4.106		2015-06-20	4.094		2015-06-20	4.626		2015-06-20	3.58		2015-06-20	4.473		2015-06-20	3.926		2015-06-20	3.932		2015-06-20	3.461		2015-06-20	2.874		2014-10-20	2.07292		2014-10-20	0.1221		2014-10-20	0.234167
2015-06-21	2.686		2015-06-21	1.136		2015-06-21	1.59		2015-06-21	3.148		2015-06-21	4.188		2015-06-21	4.416		2015-06-21	4.764		2015-06-21	3.805		2015-06-21	4.515		2015-06-21	4.104		2015-06-21	3.803		2015-06-21	3.357		2015-06-21	2.788		2014-10-21	1.74708		2014-10-21	0.1342		2014-10-21	0.32322
2015-06-22	2.894		2015-06-22	1.205		2015-06-22	1.713		2015-06-22	3.401		2015-06-22	4.199		2015-06-22	4.363		2015-06-22	4.781		2015-06-22	4.014		2015-06-22	4.57		2015-06-22	4.043		2015-06-22	3.902		2015-06-22	3.255		2015-06-22	2.914		2014-10-22	1.29208		2014-10-22	0.23211		2014-10-22	0.23232
2015-06-23	3.082		2015-06-23	1.261		2015-06-23	1.821		2015-06-23	3.644		2015-06-23	4.66		2015-06-23	5.237		2015-06-23	5.196		2015-06-23	5.102		2015-06-23	4.943		2015-06-23	4.546		2015-06-23	3.689		2015-06-23	3.554		2015-06-23	2.783		2014-10-23	1.37083		2014-10-23	0.13221		2014-10-23	0.2322
2015-06-24	2.809		2015-06-24	1.365		2015-06-24	1.795		2015-06-24	3.246		2015-06-24	4.278		2015-06-24	3.945		2015-06-24	4.769		2015-06-24	3.604		2015-06-24	4.452		2015-06-24	3.868		2015-06-24	3.822		2015-06-24	3.393		2015-06-24	3.157		2014-10-24	1.58583		2014-10-24	0.2232		2014-10-24	0.345334
2015-06-25	3.17		2015-06-25	1.52		2015-06-25	2.005		2015-06-25	3.67		2015-06-25	4.479		2015-06-25	5.112		2015-06-25	5.055		2015-06-25	4.597		2015-06-25	4.837		2015-06-25	4.363		2015-06-25	3.943		2015-06-25	3.432		2015-06-25	2.964		2014-10-25	1.92167		2014-10-25	0.0725		2014-10-25	1.01958
2015-06-26	3.667		2015-06-26	1.624		2015-06-26	2.268		2015-06-26	4.3		2015-06-26	5.32		2015-06-26	5.674		2015-06-26	5.558		2015-06-26	6.066		2015-06-26	5.207		2015-06-26	4.781		2015-06-26	4.081		2015-06-26	3.831		2015-06-26	3.055		2014-10-26	1.88958		2014-10-26	0.31231		2014-10-26	0.393333
2015-06-27	2.837		2015-06-27	1.487		2015-06-27	1.912		2015-06-27	3.248		2015-06-27	4.306		2015-06-27	3.598		2015-06-27	4.806		2015-06-27	3.476		2015-06-27	4.489		2015-06-27	4.036		2015-06-27	3.721		2015-06-27	3.473		2015-06-27	3.46		2014-10-27	1.73833		2014-10-27	0.22121		2014-10-27	0.647917
2015-06-28	2.9		2015-06-28	1.645		2015-06-28	2.019		2015-06-28	3.285		2015-06-28	3.622		2015-06-28	3.479		2015-06-28	4.462		2015-06-28	2.907		2015-06-28	4.416		2015-06-28	4.038		2015-06-28	3.548		2015-06-28	3.298		2015-06-28	3.043		2014-10-28	1.44125		2014-10-28	0.23232		2014-10-28	0.00125
2015-06-29	3.175		2015-06-29	1.928		2015-06-29	2.239		2015-06-29	3.565		2015-06-29	3.772		2015-06-29	4.06		2015-06-29	4.615		2015-06-29	3.328		2015-06-29	4.587		2015-06-29	3.977		2015-06-29	3.814		2015-06-29	3.29		2015-06-29	2.859		2014-10-29	1.55833		2014-10-29	0.24323		2014-10-29	0.28875
2015-06-30	2.985		2015-06-30	1.767		2015-06-30	2.127		2015-06-30	3.356		2015-06-30	3.681		2015-06-30	3.503		2015-06-30	4.508		2015-06-30	2.89		2015-06-30	4.418		2015-06-30	3.905		2015-06-30	3.614		2015-06-30	3.113		2015-06-30	2.973		2014-10-30	1.74667		2014-10-30	0.32322		2014-10-30	0.744583
2015-07-01	3.329		2015-07-01	2.082		2015-07-01	2.412		2015-07-01	3.719		2015-07-01	3.833		2015-07-01	4.462		2015-07-01	4.721		2015-07-01	3.472		2015-07-01	4.627		2015-07-01	4.057		2015-07-01	3.848		2015-07-01	3.252		2015-07-01	2.804		2014-10-31	1.01583		2014-10-31	0.344322		2014-10-31	1.14333
2015-07-02	3.371		2015-07-02	2.091		2015-07-02	2.427		2015-07-02	3.76		2015-07-02	4.249		2015-07-02	4.327		2015-07-02	4.958		2015-07-02	3.896		2015-07-02	4.817		2015-07-02	4.257		2015-07-02	3.73		2015-07-02	3.381		2015-07-02	2.836		2014-11-01	0.174167		2014-11-01	0.34333		2014-11-01	1.20458
2015-07-03	3.643		2015-07-03	2.5		2015-07-03	2.778		2015-07-03	4.005		2015-07-03	4.07		2015-07-03	4.118		2015-07-03	4.804		2015-07-03	3.627		2015-07-03	4.689		2015-07-03	3.999		2015-07-03	3.864		2015-07-03	3.454		2015-07-03	2.629		2014-11-02	0.182083		2014-11-02	0.354324		2014-11-02	0.54875
2015-07-04	3.649		2015-07-04	2.337		2015-07-04	2.705		2015-07-04	4.058		2015-07-04	4.3		2015-07-04	4.772		2015-07-04	4.985		2015-07-04	3.924		2015-07-04	4.732		2015-07-04	4.221		2015-07-04	3.69		2015-07-04	3.479		2015-07-04	2.68		2014-11-03	0.0166667		2014-11-03	0.43423		2014-11-03	0.519583
2015-07-05	4.173		2015-07-05	2.856		2015-07-05	3.178		2015-07-05	4.597		2015-07-05	4.9		2015-07-05	5.182		2015-07-05	5.317		2015-07-05	4.751		2015-07-05	5.009		2015-07-05	4.496		2015-07-05	3.774		2015-07-05	3.408		2015-07-05	2.967		2014-11-04	0.230417		2014-11-04	0.24434		2014-11-04	0.4232
2015-07-06	4.344		2015-07-06	2.93		2015-07-06	3.31		2015-07-06	4.8		2015-07-06	5.078		2015-07-06	5.607		2015-07-06	5.498		2015-07-06	5.319		2015-07-06	5.22		2015-07-06	4.645		2015-07-06	3.872		2015-07-06	3.686		2015-07-06	3.015		2014-11-05	0.06375		2014-11-05	0.24433		2014-11-05	0.18
2015-07-07	3.939		2015-07-07	2.764		2015-07-07	3.049		2015-07-07	4.312		2015-07-07	4.804		2015-07-07	4.632		2015-07-07	5.225		2015-07-07	4.2		2015-07-07	4.79		2015-07-07	4.286		2015-07-07	3.717		2015-07-07	3.443		2015-07-07	3.355		2014-11-06	0.565		2014-11-06	0.34322		2014-11-06	0.03
2015-07-08	4.84		2015-07-08	3.213		2015-07-08	3.662		2015-07-08	5.358		2015-07-08	5.457		2015-07-08	6.08		2015-07-08	5.717		2015-07-08	5.964		2015-07-08	5.258		2015-07-08	4.676		2015-07-08	4.167		2015-07-08	3.682		2015-07-08	3.095		2014-11-07	0.655		2014-11-07	0.24344		2014-11-07	0.03
2015-07-09	4.449		2015-07-09	3.215		2015-07-09	3.541		2015-07-09	4.842		2015-07-09	5.811		2015-07-09	6.003		2015-07-09	5.875		2015-07-09	5.994		2015-07-09	5.322		2015-07-09	4.724		2015-07-09	4.02		2015-07-09	3.712		2015-07-09	3.292		2014-11-08	0.18125		2014-11-08	0.466667		2014-11-08	0.0295833
2015-07-10	3.775		2015-07-10	2.694		2015-07-10	3.013		2015-07-10	4.099		2015-07-10	4.678		2015-07-10	4.179		2015-07-10	5.282		2015-07-10	3.883		2015-07-10	4.823		2015-07-10	4.182		2015-07-10	3.735		2015-07-10	3.734		2015-07-10	3.232		2014-11-09	0.0179167		2014-11-09	0.41375		2014-11-09	0.0291667
2015-07-11	4.408		2015-07-11	3.673		2015-07-11	3.758		2015-07-11	4.662		2015-07-11	4.769		2015-07-11	5.475		2015-07-11	5.339		2015-07-11	4.635		2015-07-11	5.153		2015-07-11	4.502		2015-07-11	3.926		2015-07-11	3.526		2015-07-11	2.96		2014-11-10	0.0325		2014-11-10	0.412917		2014-11-10	0.0808333
2015-07-12	4.17		2015-07-12	3.332		2015-07-12	3.486		2015-07-12	4.436		2015-07-12	5.112		2015-07-12	5.034		2015-07-12	5.594		2015-07-12	4.578		2015-07-12	5.028		2015-07-12	4.38		2015-07-12	3.677		2015-07-12	3.626		2015-07-12	2.963		2014-11-11	0.19625		2014-11-11	0.7575		2014-11-11	0.702083
2015-07-13	4.472		2015-07-13	3.705		2015-07-13	3.799		2015-07-13	4.717		2015-07-13	5.259		2015-07-13	5.748		2015-07-13	5.603		2015-07-13	4.66		2015-07-13	5.088		2015-07-13	4.382		2015-07-13	3.873		2015-07-13	3.454		2015-07-13	3.133		2014-11-12	0.7925		2014-11-12	1.04042		2014-11-12	0.222083
2015-07-14	4.77		2015-07-14	4.016		2015-07-14	4.138		2015-07-14	5.034		2015-07-14	5.655		2015-07-14	5.77		2015-07-14	5.805		2015-07-14	5.115		2015-07-14	5.167		2015-07-14	4.439		2015-07-14	3.852		2015-07-14	3.756		2015-07-14	3.051		2014-11-13	1.13375		2014-11-13	1.24167		2014-11-13	0.965
2015-07-15	5.348		2015-07-15	4.66		2015-07-15	4.66		2015-07-15	5.619		2015-07-15	5.829		2015-07-15	6.356		2015-07-15	5.949		2015-07-15	5.724		2015-07-15	5.354		2015-07-15	4.801		2015-07-15	3.895		2015-07-15	3.813		2015-07-15	3.084		2014-11-14	1.18292		2014-11-14	1.3375		2014-11-14	1.36167
2015-07-16	5.383		2015-07-16	4.22		2015-07-16	4.521		2015-07-16	5.76		2015-07-16	6.433		2015-07-16	6.47		2015-07-16	6.234		2015-07-16	6.226		2015-07-16	5.41		2015-07-16	4.794		2015-07-16	3.809		2015-07-16	3.91		2015-07-16	3.22		2014-11-15	0.676667		2014-11-15	0.955833		2014-11-15	0.400833
2015-07-17	5.506		2015-07-17	4.738		2015-07-17	4.824		2015-07-17	5.797		2015-07-17	6.02		2015-07-17	6.225		2015-07-17	6.126		2015-07-17	5.984		2015-07-17	5.469		2015-07-17	4.774		2015-07-17	3.98		2015-07-17	3.961		2015-07-17	3.266		2014-11-16	0.50125		2014-11-16	0.845		2014-11-16	0.809167
2015-07-18	4.156		2015-07-18	3.131		2015-07-18	3.457		2015-07-18	4.467		2015-07-18	4.858		2015-07-18	4.307		2015-07-18	5.51		2015-07-18	3.806		2015-07-18	4.878		2015-07-18	4.038		2015-07-18	3.729		2015-07-18	3.736		2015-07-18	3.291		2014-11-17	0.552917		2014-11-17	0.87125		2014-11-17	0.457917
2015-07-19	4.902		2015-07-19	3.981		2015-07-19	4.193		2015-07-19	5.218		2015-07-19	5.002		2015-07-19	5.601		2015-07-19	5.465		2015-07-19	4.247		2015-07-19	5.13		2015-07-19	4.24		2015-07-19	4.03		2015-07-19	3.521		2015-07-19	2.997		2014-11-18	0.885417		2014-11-18	1.09042		2014-11-18	0.287917
2015-07-20	5.265		2015-07-20	4.509		2015-07-20	4.602		2015-07-20	5.525		2015-07-20	5.552		2015-07-20	5.718		2015-07-20	5.782		2015-07-20	4.748		2015-07-20	5.26		2015-07-20	4.532		2015-07-20	3.824		2015-07-20	3.496		2015-07-20	3.146		2014-11-19	0.632083		2014-11-19	0.9		2014-11-19	0.03
2015-07-21	4.744		2015-07-21	4.132		2015-07-21	4.179		2015-07-21	4.947		2015-07-21	5.261		2015-07-21	5.245		2015-07-21	5.632		2015-07-21	3.995		2015-07-21	4.967		2015-07-21	4.07		2015-07-21	3.804		2015-07-21	3.589		2015-07-21	3.015		2014-11-20	0.857917		2014-11-20	1.08667		2014-11-20	0.125417
2015-07-22	5.3		2015-07-22	5.002		2015-07-22	4.867		2015-07-22	5.4		2015-07-22	5.55		2015-07-22	5.903		2015-07-22	5.794		2015-07-22	4.301		2015-07-22	5.076		2015-07-22	4.301		2015-07-22	3.696		2015-07-22	3.39		2015-07-22	3.09		2014-11-21	0.959583		2014-11-21	1.15583		2014-11-21	0.3232
2015-07-23	4.882		2015-07-23	3.967		2015-07-23	4.228		2015-07-23	5.138		2015-07-23	5.752		2015-07-23	5.754		2015-07-23	5.878		2015-07-23	4.304		2015-07-23	5.044		2015-07-23	4.292		2015-07-23	3.688		2015-07-23	3.3		2015-07-23	3.04		2014-11-22	1.03458		2014-11-22	1.21667		2014-11-22	0.23223
2015-07-24	5.466		2015-07-24	4.921		2015-07-24	4.853		2015-07-24	5.669		2015-07-24	5.813		2015-07-24	6.365		2015-07-24	5.968		2015-07-24	4.773		2015-07-24	5.278		2015-07-24	4.502		2015-07-24	3.736		2015-07-24	3.478		2015-07-24	2.873		2014-11-23	0.692083		2014-11-23	0.947917		2014-11-23	0.23432
2015-07-25	6.216		2015-07-25	5.762		2015-07-25	5.664		2015-07-25	6.401		2015-07-25	6.764		2015-07-25	7.454		2015-07-25	6.525		2015-07-25	5.977		2015-07-25	5.595		2015-07-25	4.694		2015-07-25	4.051		2015-07-25	3.568		2015-07-25	3.105		2014-11-24	0.585		2014-11-24	0.8925		2014-11-24	0.375417
2015-07-26	6.384		2015-07-26	5.666		2015-07-26	5.731		2015-07-26	6.651		2015-07-26	7.207		2015-07-26	7.553		2015-07-26	6.697		2015-07-26	6.154		2015-07-26	5.597		2015-07-26	4.677		2015-07-26	4.034		2015-07-26	3.9		2015-07-26	3.185		2014-11-25	0.7675		2014-11-25	1.005		2014-11-25	0.3475
2015-07-27	6.899		2015-07-27	6.47		2015-07-27	6.404		2015-07-27	7.083		2015-07-27	7.703		2015-07-27	8.148		2015-07-27	6.929		2015-07-27	6.428		2015-07-27	5.682		2015-07-27	4.962		2015-07-27	3.892		2015-07-27	3.79		2015-07-27	3.435		2014-11-26	0.207083		2014-11-26	0.584167		2014-11-26	0.234422
2015-07-28	6.873		2015-07-28	6.367		2015-07-28	6.33		2015-07-28	7.068		2015-07-28	7.875		2015-07-28	8.208		2015-07-28	6.98		2015-07-28	6.358		2015-07-28	5.586		2015-07-28	4.827		2015-07-28	3.955		2015-07-28	3.897		2015-07-28	3.485		2014-11-27	0.253333		2014-11-27	0.603333		2014-11-27	0.23422
2015-07-29	6.809		2015-07-29	6.388		2015-07-29	6.267		2015-07-29	6.956		2015-07-29	8.163		2015-07-29	8.389		2015-07-29	7.055		2015-07-29	6.356		2015-07-29	5.529		2015-07-29	4.696		2015-07-29	4.009		2015-07-29	3.978		2015-07-29	3.492		2014-11-28	0.31		2014-11-28	0.629583		2014-11-28	0.24322
2015-07-30	6.848		2015-07-30	6.276		2015-07-30	6.17		2015-07-30	7.042		2015-07-30	7.921		2015-07-30	8.096		2015-07-30	6.946		2015-07-30	6.195		2015-07-30	5.585		2015-07-30	4.747		2015-07-30	3.995		2015-07-30	3.936		2015-07-30	3.506		2014-11-29	0.315		2014-11-29	0.679583		2014-11-29	0.23322
2015-07-31	6.617		2015-07-31	6.16		2015-07-31	5.973		2015-07-31	6.75		2015-07-31	8.08		2015-07-31	8.25		2015-07-31	7.018		2015-07-31	6.23		2015-07-31	5.553		2015-07-31	4.636		2015-07-31	4.128		2015-07-31	4.014		2015-07-31	3.441		2014-11-30	0.225		2014-11-30	0.592917		2014-11-30	0.123422
2015-08-01	5.944		2015-08-01	5.272		2015-08-01	5.204		2015-08-01	6.069		2015-08-01	7.635		2015-08-01	7.186		2015-08-01	6.72		2015-08-01	5.408		2015-08-01	5.229		2015-08-01	4.388		2015-08-01	3.834		2015-08-01	3.837		2015-08-01	3.478		2014-12-01	0.119583		2014-12-01	0.485833		2014-12-01	0.212322
2015-08-02	6.202		2015-08-02	5.742		2015-08-02	5.651		2015-08-02	6.308		2015-08-02	7.156		2015-08-02	7.268		2015-08-02	6.457		2015-08-02	5.898		2015-08-02	5.309		2015-08-02	4.542		2015-08-02	3.83		2015-08-02	3.652		2015-08-02	3.21		2014-12-02	0.00958333		2014-12-02	0.41125		2014-12-02	0.27375
2015-08-03	5.381		2015-08-03	4.708		2015-08-03	4.726		2015-08-03	5.552		2015-08-03	6.304		2015-08-03	5.684		2015-08-03	6.033		2015-08-03	4.695		2015-08-03	4.991		2015-08-03	4.075		2015-08-03	3.793		2015-08-03	3.586		2015-08-03	3.093		2014-12-03	0.000416667		2014-12-03	0.391667		2014-12-03	0.2132
2015-08-04	5.661		2015-08-04	5.228		2015-08-04	5.072		2015-08-04	5.759		2015-08-04	5.68		2015-08-04	5.689		2015-08-04	5.787		2015-08-04	4.384		2015-08-04	5.051		2015-08-04	4.109		2015-08-04	3.845		2015-08-04	3.533		2015-08-04	2.949		2014-12-04	0.172917		2014-12-04	0.59		2014-12-04	0.12322
2015-08-05	5.536		2015-08-05	5.068		2015-08-05	4.833		2015-08-05	5.617		2015-08-05	5.51		2015-08-05	5.456		2015-08-05	5.691		2015-08-05	4.119		2015-08-05	5.003		2015-08-05	3.986		2015-08-05	3.893		2015-08-05	3.317		2015-08-05	3.135		2014-12-05	0.167917		2014-12-05	0.490417		2014-12-05	0.123432
2015-08-06	5.734		2015-08-06	5.415		2015-08-06	5.032		2015-08-06	5.767		2015-08-06	5.494		2015-08-06	5.724		2015-08-06	5.684		2015-08-06	4.223		2015-08-06	5.109		2015-08-06	4.235		2015-08-06	3.735		2015-08-06	3.518		2015-08-06	2.795		2014-12-06	0.02		2014-12-06	0.370833		2014-12-06	0.123212
2015-08-07	5.807		2015-08-07	5.596		2015-08-07	5.162		2015-08-07	5.816		2015-08-07	6.171		2015-08-07	6.667		2015-08-07	6.019		2015-08-07	4.697		2015-08-07	5.183		2015-08-07	4.25		2015-08-07	3.913		2015-08-07	3.524		2015-08-07	2.801		2014-12-07	0.06625		2014-12-07	0.462917		2014-12-07	0.33221
2015-08-08	6.574		2015-08-08	6.025		2015-08-08	5.64		2015-08-08	6.666		2015-08-08	6.431		2015-08-08	6.605		2015-08-08	6.146		2015-08-08	4.907		2015-08-08	5.16		2015-08-08	4.321		2015-08-08	4.032		2015-08-08	3.373		2015-08-08	3.101		2014-12-08	0.0266667		2014-12-08	0.393333		2014-12-08	0.232122
2015-08-09	6.408		2015-08-09	6		2015-08-09	5.539		2015-08-09	6.466		2015-08-09	6.719		2015-08-09	7.042		2015-08-09	6.231		2015-08-09	5.018		2015-08-09	5.177		2015-08-09	4.398		2015-08-09	3.792		2015-08-09	3.474		2015-08-09	3.132		2014-12-09	0.0570833		2014-12-09	0.464583		2014-12-09	0.09
2015-08-10	6.427		2015-08-10	6.15		2015-08-10	5.608		2015-08-10	6.422		2015-08-10	6.739		2015-08-10	6.58		2015-08-10	6.26		2015-08-10	5.045		2015-08-10	5.163		2015-08-10	4.22		2015-08-10	3.953		2015-08-10	3.634		2015-08-10	3.07		2014-12-10	0.228333		2014-12-10	0.5925		2014-12-10	0.790833
2015-08-11	5.901		2015-08-11	5.292		2015-08-11	4.921		2015-08-11	5.993		2015-08-11	6.106		2015-08-11	6.096		2015-08-11	5.886		2015-08-11	4.365		2015-08-11	4.942		2015-08-11	4.205		2015-08-11	3.736		2015-08-11	3.53		2015-08-11	3.043		2014-12-11	0.407083		2014-12-11	0.707083		2014-12-11	1.1775
2015-08-12	5.388		2015-08-12	4.761		2015-08-12	4.448		2015-08-12	5.48		2015-08-12	5.667		2015-08-12	5.549		2015-08-12	5.673		2015-08-12	4.058		2015-08-12	4.841		2015-08-12	4.169		2015-08-12	3.619		2015-08-12	3.553		2015-08-12	2.882		2014-12-12	0.197917		2014-12-12	0.536667		2014-12-12	1.28167
2015-08-13	6.337		2015-08-13	6.219		2015-08-13	5.311		2015-08-13	6.258		2015-08-13	6.253		2015-08-13	6.821		2015-08-13	5.968		2015-08-13	4.829		2015-08-13	5.111		2015-08-13	4.49		2015-08-13	3.852		2015-08-13	3.592		2015-08-13	2.821		2014-12-13	0.282917		2014-12-13	0.626667		2014-12-13	1.13042
2015-08-14	6.483		2015-08-14	6.55		2015-08-14	5.461		2015-08-14	6.29		2015-08-14	6.384		2015-08-14	6.394		2015-08-14	6.056		2015-08-14	4.777		2015-08-14	4.993		2015-08-14	4.203		2015-08-14	3.83		2015-08-14	3.395		2015-08-14	3.14		2014-12-14	0.358333		2014-12-14	0.68375		2014-12-14	0.7425
2015-08-15	6.84		2015-08-15	6.263		2015-08-15	5.439		2015-08-15	6.794		2015-08-15	6.772		2015-08-15	7.144		2015-08-15	6.269		2015-08-15	5.352		2015-08-15	5.221		2015-08-15	4.412		2015-08-15	3.966		2015-08-15	3.665		2015-08-15	2.962		2014-12-15	0.494583		2014-12-15	0.799583		2014-12-15	0.285417
2015-08-16	6.542		2015-08-16	6.663		2015-08-16	5.546		2015-08-16	6.336		2015-08-16	6.704		2015-08-16	6.828		2015-08-16	6.128		2015-08-16	4.887		2015-08-16	5.013		2015-08-16	4.398		2015-08-16	3.672		2015-08-16	3.581		2015-08-16	3.043		2014-12-16	0.49		2014-12-16	0.78625		2014-12-16	0.232
2015-08-17	6.213		2015-08-17	5.888		2015-08-17	5.177		2015-08-17	6.145		2015-08-17	6.407		2015-08-17	6.266		2015-08-17	5.967		2015-08-17	4.618		2015-08-17	4.974		2015-08-17	4.336		2015-08-17	3.803		2015-08-17	3.528		2015-08-17	3.079		2014-12-17	0.535833		2014-12-17	0.834167		2014-12-17	0.1321
2015-08-18	6.486		2015-08-18	6.277		2015-08-18	5.324		2015-08-18	6.385		2015-08-18	6.547		2015-08-18	6.946		2015-08-18	6.036		2015-08-18	4.901		2015-08-18	5.113		2015-08-18	4.464		2015-08-18	3.843		2015-08-18	3.447		2015-08-18	3.136		2014-12-18	0.65375		2014-12-18	0.881667		2014-12-18	0.164583
2015-08-19	6.622		2015-08-19	6.223		2015-08-19	5.34		2015-08-19	6.558		2015-08-19	7.046		2015-08-19	7.256		2015-08-19	6.251		2015-08-19	5.236		2015-08-19	5.159		2015-08-19	4.51		2015-08-19	4.032		2015-08-19	3.632		2015-08-19	3.087		2014-12-19	0.421667		2014-12-19	0.71625		2014-12-19	0.0945833
2015-08-20	6.046		2015-08-20	5.613		2015-08-20	4.826		2015-08-20	6.002		2015-08-20	6.685		2015-08-20	6.696		2015-08-20	6.073		2015-08-20	4.939		2015-08-20	5.022		2015-08-20	4.275		2015-08-20	3.949		2015-08-20	3.73		2015-08-20	2.99		2014-12-20	0.405		2014-12-20	0.69375		2014-12-20	0.1332
2015-08-21	6.368		2015-08-21	6.498		2015-08-21	5.3		2015-08-21	6.146		2015-08-21	6.538		2015-08-21	6.63		2015-08-21	6.006		2015-08-21	5.021		2015-08-21	5.114		2015-08-21	4.387		2015-08-21	3.983		2015-08-21	3.663		2015-08-21	3.016		2014-12-21	0.5525		2014-12-21	0.828333		2014-12-21	0.134322
2015-08-22	6.413		2015-08-22	6.056		2015-08-22	5.154		2015-08-22	6.324		2015-08-22	6.704		2015-08-22	6.709		2015-08-22	6.062		2015-08-22	5.139		2015-08-22	5.056		2015-08-22	4.585		2015-08-22	3.712		2015-08-22	3.683		2015-08-22	3.062		2014-12-22	0.556667		2014-12-22	0.8275		2014-12-22	0.23322
2015-08-23	5.623		2015-08-23	5.043		2015-08-23	4.543		2015-08-23	5.64		2015-08-23	5.686		2015-08-23	5.117		2015-08-23	5.476		2015-08-23	4.214		2015-08-23	4.664		2015-08-23	3.966		2015-08-23	3.908		2015-08-23	3.534		2015-08-23	3.076		2014-12-23	0.430417		2014-12-23	0.722917		2014-12-23	0.234323
2015-08-24	5.781		2015-08-24	5.388		2015-08-24	4.788		2015-08-24	5.756		2015-08-24	5.344		2015-08-24	5.41		2015-08-24	5.277		2015-08-24	4.192		2015-08-24	4.678		2015-08-24	4.18		2015-08-24	3.807		2015-08-24	3.378		2015-08-24	2.892		2014-12-24	0.29		2014-12-24	0.644167		2014-12-24	0.322432
2015-08-25	5.27		2015-08-25	4.463		2015-08-25	4.198		2015-08-25	5.382		2015-08-25	5.102		2015-08-25	5.183		2015-08-25	5.148		2015-08-25	4.06		2015-08-25	4.675		2015-08-25	4.109		2015-08-25	3.864		2015-08-25	3.42		2015-08-25	2.644		2014-12-25	0.76375		2014-12-25	0.985833		2014-12-25	0.322917
2015-08-26	5.061		2015-08-26	4.463		2015-08-26	4.1		2015-08-26	5.136		2015-08-26	5.043		2015-08-26	5.055		2015-08-26	5.128		2015-08-26	4.038		2015-08-26	4.615		2015-08-26	3.954		2015-08-26	3.798		2015-08-26	3.191		2015-08-26	2.771		2014-12-26	0.472917		2014-12-26	0.7325		2014-12-26	0.547083
2015-08-27	4.777		2015-08-27	4.301		2015-08-27	3.88		2015-08-27	4.851		2015-08-27	4.799		2015-08-27	4.699		2015-08-27	5.051		2015-08-27	3.816		2015-08-27	4.552		2015-08-27	3.869		2015-08-27	3.862		2015-08-27	3.261		2015-08-27	2.643		2014-12-27	0.45875		2014-12-27	0.651667		2014-12-27	0.967083
2015-08-28	4.291		2015-08-28	3.762		2015-08-28	3.488		2015-08-28	4.394		2015-08-28	4.313		2015-08-28	4.174		2015-08-28	4.646		2015-08-28	3.222		2015-08-28	4.333		2015-08-28	3.88		2015-08-28	3.543		2015-08-28	3.142		2015-08-28	2.665		2014-12-28	0.169167		2014-12-28	0.40125		2014-12-28	1.15667
2015-08-29	5.05		2015-08-29	4.702		2015-08-29	4.179		2015-08-29	5.052		2015-08-29	4.627		2015-08-29	4.816		2015-08-29	4.865		2015-08-29	3.604		2015-08-29	4.436		2015-08-29	4.012		2015-08-29	3.59		2015-08-29	3.285		2015-08-29	2.505		2014-12-29	0.08585		2014-12-29	0.31125		2014-12-29	0.939583
2015-08-30	5.53		2015-08-30	4.845		2015-08-30	4.348		2015-08-30	5.585		2015-08-30	5.072		2015-08-30	5.325		2015-08-30	5.133		2015-08-30	4.07		2015-08-30	4.585		2015-08-30	4.026		2015-08-30	3.844		2015-08-30	3.375		2015-08-30	2.5		2014-12-30	0.1413		2014-12-30	0.385833		2014-12-30	1.06958
2015-08-31	4.788		2015-08-31	4.006		2015-08-31	3.805		2015-08-31	4.907		2015-08-31	4.269		2015-08-31	3.94		2015-08-31	4.59		2015-08-31	3.229		2015-08-31	4.254		2015-08-31	3.599		2015-08-31	3.793		2015-08-31	3.01		2015-08-31	2.769		2014-12-31	0.131		2014-12-31	0.4475		2014-12-31	0.83375

## Sheet: nature_regime-temp+development
Averaged daily temperatures used in the main experiment (nature regimes) and the time of transition to the next developmental stage revealed for the morphs (coloured and labeled)
		N1g morph series				N2 morph series				N3 morph series				W morph series				L morph series					DV series				the Arrhenius equation coefficients
day of the experiment		temperature	daily D	D accumulation		temperature	daily D	D accumulation		temperature	daily D	D accumulation		temperature	daily D	D accumulation		temperature	daily D	D accumulation			temperature	daily d	d accumulation		A	8.56769e+19
1		5.304	0.0125005	0.0125005		5.1	0.0120478	0.0120478		5.092	0.0120304	0.0120304		4.6	0.011004	0.011004		4.487	0.0107804	0.0107804			3.786	0.0094879	0.0094879		Ea	116281
2		5.099	0.0120457	0.0245461		5.05	0.0119393	0.0239872		5.045	0.0119285	0.0239589		4.439	0.0106868	0.0216908		4.455	0.0107179	0.0214983			3.717	0.00936905	0.0188569
3		5.005	0.0118425	0.0363886		5	0.0118317	0.0358189		4.795	0.0114003	0.0353592		4.376	0.0105651	0.0322558		4.366	0.0105459	0.0320442			3.636	0.00923135	0.0280883
4		4.166	0.0101688	0.0465574		4.95	0.0117251	0.047544		3.728	0.0093879	0.0447471		4.31	0.010439	0.0426948		4.3	0.01042	0.0424642			3.566	0.00911392	0.0372022
5		4.125	0.0100932	0.0566506		4.9	0.0116194	0.0591634		3.122	0.0084018	0.0531489		4.281	0.010384	0.0530788		4.215	0.01026	0.0527242			3.48	0.00897161	0.0461738
6		4.084	0.010018	0.0666687		4.85	0.0115146	0.0706779		2.875	0.00802911	0.0611781		4.23	0.0102881	0.0633668		4.155	0.0101485	0.0628726			3.407	0.00885249	0.0550263
7		4.049	0.00995434	0.076623		4.8	0.0114107	0.0820886		2.818	0.00794539	0.0691235		4.171	0.0101781	0.073545		4.077	0.0100053	0.0728779			3.301	0.00868222	0.0637085
8		4	0.0098658	0.0864888		4.75	0.0113077	0.0933962		2.815	0.00794101	0.0770645		4.11	0.0100656	0.0836106		3.99	0.00984782	0.0827257			3.3	0.00868062	0.0723891
9		3.95	0.00977623	0.096265		4.7	0.0112056	0.104602		2.81	0.00793371	0.0849982		4.03	0.00991992	0.0935305		3.87	0.00963455	0.0923603			3.5	0.00900451	0.0813937
10		3.91	0.00970514	0.10597		4.65	0.0111043	0.115706		2.795	0.00791185	0.09291		3.96	0.00979408	0.103325		3.77	0.00946021	0.101821			4.3	0.01042	0.0918136
11		3.843	0.00958717	0.115557		4.6	0.011004	0.12671		2.786	0.00789876	0.100809		3.887	0.00966449	0.112989		3.658	0.00926855	0.111089			5.3	0.0124915	0.104305
12		3.801	0.00951393	0.125071		4.55	0.0109045	0.137615		2.741	0.00783362	0.108642		3.853	0.00960469	0.122594		3.591	0.00915569	0.120245			5.85	0.0137938	0.118099
13		3.746	0.00941882	0.13449		4.5	0.0108059	0.148421		2.724	0.00780915	0.116452		3.786	0.0094879	0.132082		3.485	0.00897982	0.129225			3.155	0.00845284	0.126552
14		3.695	0.00933145	0.143822		4.48	0.0107667	0.159187		2.707	0.00778475	0.124236		3.717	0.00936905	0.141451		3.392	0.0088282	0.138053			2.738	0.0078293	0.134381
15		3.633	0.00922629	0.153048		4.46	0.0107276	0.169915		2.685	0.00775329	0.13199		3.636	0.00923135	0.150682		3.268	0.00862985	0.146683			2.636	0.00768364	0.142065
16		3.581	0.00913896	0.162187		4.44	0.0106887	0.180604		2.667	0.00772763	0.139717		3.566	0.00911392	0.159796		3.178	0.00848858	0.155171			2.552	0.00756565	0.14963
17		3.525	0.0090458	0.171233		4.42	0.0106499	0.191254		2.649	0.00770206	0.147419		3.48	0.00897161	0.168768		3.086	0.00834647	0.163518			2.461	0.00743979	0.15707
18		3.47	0.0089552	0.180188		4.4	0.0106113	0.201865		2.627	0.00767092	0.15509		3.407	0.00885249	0.17762		2.972	0.00817354	0.171691			2.364	0.00730784	0.164378
19		3.414	0.00886384	0.189052		4.39	0.010592	0.212457		2.609	0.00764553	0.162736		3.301	0.00868222	0.186302		2.91	0.00808094	0.179772			2.271	0.00718345	0.171561
20		3.352	0.00876374	0.197815		4.35	0.0105152	0.222972		2.586	0.0076132	0.170349		3.3	0.00868062	0.194983		2.793	0.00790894	0.187681			2.181	0.00706501	0.178626
21		3.296	0.00867426	0.20649		4.32	0.010458	0.23343		2.581	0.00760619	0.177955		3.5	0.00900451	0.203987		2.697	0.00777044	0.195452			2.079	0.00693305	0.185559
22		3.239	0.00858409	0.215074		4.29	0.010401	0.243831		2.541	0.00755033	0.185505		4.3	0.01042	0.214407		2.628	0.00767233	0.203124			1.986	0.0068148	0.192374
23		3.172	0.00847924	0.223553		4.27	0.0103632	0.254194		2.518	0.00751839	0.193024		5.3	0.0124915	0.226899		2.532	0.00753781	0.210662			1.888	0.00669228	0.199066
24		3.118	0.00839564	0.231949		4.23	0.0102881	0.264482		2.512	0.00751008	0.200534		5.85	0.0137938	0.240693		2.459	0.00743705	0.218099			1.83	0.00662077	0.205687
25		3.053	0.00829605	0.240245		4.2	0.010232	0.274714		2.472	0.0074549	0.207989		3.155	0.00845284	0.249145		2.326	0.00725677	0.225355			1.706	0.00647035	0.212158
26		2.988	0.0081976	0.248442		4.18	0.0101948	0.284909		2.444	0.0074165	0.215405		2.738	0.0078293	0.256975		2.24	0.00714244	0.232498			1.589	0.00633143	0.218489
27		2.924	0.00810176	0.256544		4.16	0.0101577	0.295067		2.417	0.00737966	0.222785		2.636	0.00768364	0.264658		2.147	0.00702076	0.239519			1.52	0.00625085	0.22474
28		2.863	0.00801142	0.264555		4.15	0.0101393	0.305206		2.393	0.00734705	0.230132		2.552	0.00756565	0.272224		2.067	0.00691768	0.246436			1.438	0.00615637	0.230896
29		2.798	0.00791621	0.272472		4.13	0.0101024	0.315309		2.366	0.00731054	0.237443		2.461	0.00743979	0.279664		1.988	0.00681732	0.253254			1.344	0.00604975	0.236946
30		2.733	0.0078221	0.280294		4.11	0.0100656	0.325374		2.338	0.00727286	0.244715		2.364	0.00730784	0.286972		1.902	0.00670965	0.259963			1.268	0.00596485	0.242911
31		2.7	0.00777473	0.288068		4.08	0.0100107	0.335385		2.312	0.00723804	0.251953		2.271	0.00718345	0.294155		1.824	0.00661342	0.266577			1.183	0.00587125	0.248782
32		2.7	0.00777473	0.295843		4.05	0.00995615	0.345341		2.288	0.00720604	0.25916		2.181	0.00706501	0.30122		1.746	0.00651851	0.273095			1.107	0.00578875	0.254571
33		2.6	0.00763286	0.303476		4.01	0.00988381	0.355225		2.256	0.00716358	0.266323		2.079	0.00693305	0.308153		1.666	0.00642253	0.279518			1.037	0.00571376	0.260285
34		2.523	0.00752532	0.311001		3.96	0.00979408	0.365019		2.23	0.00712926	0.273452		1.986	0.0068148	0.314968		1.59	0.0063326	0.28585			0.957	0.00562919	0.265914
35		2.459	0.00743705	0.318438		3.92	0.00972287	0.374742		2.202	0.00709248	0.280545		1.888	0.00669228	0.32166		1.512	0.00624157	0.292092			0.906	0.00557591	0.27149
36		2.451	0.00742608	0.325865		3.9	0.00968745	0.384429		2.152	0.00702725	0.287572		1.83	0.00662077	0.328281		1.397	0.00610964	0.298202			0.834	0.00550151	0.276991
37		2.334	0.00726749	0.333132		3.86	0.00961698	0.394046		2.161	0.00703895	0.294611		1.706	0.00647035	0.334751		1.371	0.00608019	0.304282			0.771	0.0054372	0.282428
38		2.223	0.00712005	0.340252		3.83	0.00956445	0.403611		2.11	0.0069729	0.301584		1.589	0.00633143	0.341083		1.279	0.00597706	0.310259			0.721	0.00538667	0.287815
39		2.155	0.00703115	0.347283		3.8	0.00951219	0.413123	eye pigment	2.094	0.00695231	0.308536		1.52	0.00625085	0.347334		1.238	0.00593165	0.316191			0.658	0.00532365	0.293139
40		2.109	0.00697161	0.354255		3.78	0.00947751	0.4226		2.069	0.00692024	0.315456		1.438	0.00615637	0.35349		1.177	0.00586469	0.322055			0.605	0.00527118	0.29841
41		2.031	0.00687177	0.361127		3.7	0.00933998	0.43194		2.04	0.00688322	0.32234		1.344	0.00604975	0.35954		1.115	0.00579738	0.327853			0.566	0.00523289	0.303643
42		1.973	0.00679842	0.367925		3.66	0.00927194	0.441212		2.022	0.00686034	0.3292		1.268	0.00596485	0.365505		1.061	0.00573936	0.333592			0.517	0.00518515	0.308828
43		1.922	0.00673454	0.37466		3.61	0.00918756	0.4504		1.997	0.00682868	0.336029		1.183	0.00587125	0.371376		1.002	0.00567661	0.339269			0.478	0.00514746	0.313975
44		1.865	0.00666384	0.381323		3.56	0.00910392	0.459504		1.971	0.0067959	0.342825		1.107	0.00578875	0.377165		0.958	0.00563024	0.344899			0.444	0.00511482	0.31909
45		1.805	0.00659018	0.387914		3.5	0.00900451	0.468508		1.954	0.00677456	0.349599		1.037	0.00571376	0.382878		0.92	0.00559049	0.350489			0.413	0.00508523	0.324175
46		1.748	0.00652093	0.394435		3.46	0.00893882	0.477447		1.93	0.00674453	0.356344		0.957	0.00562919	0.388508	eye pigment	0.871	0.00553962	0.356029			0.379	0.00505296	0.329228
47		1.702	0.00646555	0.4009		3.4	0.00884114	0.486288		1.916	0.00672707	0.363071		0.906	0.00557591	0.394083		0.862	0.00553033	0.361559			0.356	0.00503125	0.33426
48		1.652	0.00640587	0.407306	eye pigment	3.32	0.0087125	0.495001		1.896	0.0067022	0.369773		0.834	0.00550151	0.399585		0.804	0.0054708	0.36703			0.326	0.00500306	0.339263
49		1.606	0.00635143	0.413657		3.22	0.00855423	0.503555		1.879	0.00668114	0.376454		0.771	0.0054372	0.405022		0.77	0.00543618	0.372466			0.303	0.00498155	0.344244
50		1.564	0.00630212	0.419959		3.12	0.00839872	0.511954		1.868	0.00666754	0.383122		0.721	0.00538667	0.410409		0.751	0.00541693	0.377883			0.293	0.00497223	0.349217
51		1.52	0.00625085	0.42621		3.02	0.00824593	0.5202		1.849	0.00664412	0.389766	eye pigment	0.658	0.00532365	0.415733		0.724	0.00538969	0.383273			0.267	0.00494806	0.354165
52		1.48	0.00620459	0.432415		2.92	0.00809581	0.528295		1.837	0.00662936	0.396395		0.605	0.00527118	0.421004		0.701	0.00536659	0.388639			0.253	0.0049351	0.3591
53		1.444	0.00616323	0.438578		2.9	0.0080661	0.536362		1.827	0.00661709	0.403012		0.566	0.00523289	0.426237		0.69	0.00535557	0.393995			0.236	0.0049194	0.364019
54		1.421	0.00613695	0.444715		2.88	0.0080365	0.544398		1.815	0.0066024	0.409615		0.517	0.00518515	0.431422		0.674	0.00533959	0.399335			0.22	0.00490467	0.368924
55		1.379	0.00608924	0.450804		2.87	0.00802174	0.55242		1.806	0.0065914	0.416206		0.479	0.00514843	0.43657		0.663	0.00532862	0.404663			0.208	0.00489365	0.373817
56		1.412	0.0061267	0.456931		2.86	0.008007	0.560427		1.797	0.00658041	0.422786		0.444	0.00511482	0.441685		0.658	0.00532365	0.409987			0.19	0.00487716	0.378695
57		1.392	0.00610397	0.463035		2.85	0.00799229	0.568419		1.788	0.00656945	0.429356		0.413	0.00508523	0.44677		0.653	0.00531868	0.415306	eye pigment		0.181	0.00486894	0.383564
58		1.298	0.00599822	0.469033		2.86	0.008007	0.576426		1.779	0.0065585	0.435914		0.379	0.00505296	0.451823		0.646	0.00531172	0.420617			0.169	0.004858	0.388422
59		1.273	0.0059704	0.475004		2.85	0.00799229	0.584418		1.774	0.00655243	0.442467		0.356	0.00503125	0.456854		0.648	0.00531371	0.425931			0.159	0.0048489	0.39327
60		1.251	0.00594601	0.48095		2.85	0.00799229	0.592411		1.765	0.00654151	0.449008		0.326	0.00500306	0.461857		0.645	0.00531073	0.431242			0.148	0.0048389	0.398109
61		1.243	0.00593717	0.486887		2.85	0.00799229	0.600403		1.764	0.00654029	0.455549		0.303	0.00498155	0.466839		0.644	0.00530974	0.436551			0.136	0.00482802	0.402937
62		1.227	0.00591952	0.492806		2.822	0.00795124	0.608354		1.747	0.00651972	0.462068		0.293	0.00497223	0.471811		0.649	0.0053147	0.441866			0.124	0.00481717	0.407754
63		1.211	0.00590192	0.498708		2.795	0.00791185	0.616266		1.747	0.00651972	0.468588		0.267	0.00494806	0.476759		0.649	0.0053147	0.447181			0.113	0.00480724	0.412562	eye pigment
64		1.2	0.00588985	0.504598		2.768	0.00787264	0.624139		1.746	0.00651851	0.475107		0.253	0.0049351	0.481694		0.655	0.00532067	0.452502			0.26	0.00494158	0.417503
65		1.19	0.0058789	0.510477		2.74	0.00783218	0.631971		1.736	0.00650644	0.481613		0.236	0.0049194	0.486614		0.659	0.00532464	0.457826			0.098	0.00479373	0.422297
66		1.178	0.00586578	0.516343		2.718	0.00780053	0.639771		1.731	0.00650041	0.488113		0.22	0.00490467	0.491518		0.659	0.00532464	0.463151			0.087	0.00478385	0.427081
67		1.163	0.00584943	0.522192		2.688	0.00775757	0.647529		1.728	0.00649679	0.49461		0.208	0.00489365	0.496412		0.668	0.0053336	0.468484			0.081	0.00477846	0.431859
68		1.157	0.0058429	0.528035		2.662	0.00772052	0.655249		1.718	0.00648476	0.501095		0.19	0.00487716	0.501289		0.665	0.00533062	0.473815			0.072	0.0047704	0.43663
69		1.155	0.00584072	0.533876		2.639	0.00768789	0.662937		1.712	0.00647755	0.507572		0.181	0.00486894	0.506158		0.668	0.0053336	0.479149			0.068	0.00476682	0.441397
70		1.146	0.00583094	0.539707		2.596	0.00762724	0.670565		1.705	0.00646915	0.514042		0.166	0.00485526	0.511014		0.673	0.00533859	0.484487			0.06	0.00475967	0.446156
71		1.151	0.00583637	0.545543		2.589	0.00761741	0.678182		1.702	0.00646555	0.520507		0.15	0.00484072	0.515854		0.675	0.00534058	0.489828			0.059	0.00475878	0.450915
72		1.144	0.00582877	0.551372		2.565	0.0075838	0.685766		1.695	0.00645716	0.526964		0.148	0.0048389	0.520693		0.679	0.00534458	0.495172			0.042	0.00474362	0.455659
73		1.313	0.00601498	0.557387		2.543	0.00755311	0.693319		1.798	0.00658163	0.533546		0.136	0.00482802	0.525521		0.68	0.00534558	0.500518			0.03	0.00473295	0.460392
74		2.344	0.00728092	0.564668		2.518	0.00751839	0.700837		2.516	0.00751562	0.541062		0.124	0.00481717	0.530338		0.68	0.00534558	0.505864			0.03	0.00473295	0.465125
75		2.758	0.00785817	0.572526		2.497	0.00748934	0.708327		2.832	0.00796588	0.549027		0.113	0.00480724	0.535146		0.676	0.00534158	0.511205			0.103	0.00479823	0.469923
76		3.188	0.00850417	0.58103		2.474	0.00745765	0.715784		2.935	0.00811816	0.557146		0.26	0.00494158	0.540087		0.765	0.00543111	0.516636			0.044	0.0047454	0.474668
77		2.282	0.00719806	0.588228		2.457	0.0074343	0.723219		2.254	0.00716094	0.564307		0.098	0.00479373	0.544881		0.676	0.00534158	0.521978			0.02	0.00472407	0.479392
78		1.543	0.0062776	0.594506		2.422	0.00738647	0.730605		1.811	0.00659751	0.570904		0.087	0.00478385	0.549665		0.673	0.00533859	0.527316			0.023	0.00472673	0.484119
79		1.164	0.00585052	0.600356		2.416	0.0073783	0.737983		1.625	0.00637386	0.577278		0.081	0.00477846	0.554443		0.673	0.00533859	0.532655			0.028	0.00473117	0.48885
80		1.167	0.00585379	0.60621		2.398	0.00735384	0.745337		1.611	0.00635733	0.583635		0.072	0.0047704	0.559214		0.671	0.0053366	0.537992			0.02	0.00472407	0.493574
81		1.168	0.00585487	0.612065		2.379	0.0073281	0.752665		1.601	0.00634554	0.589981		0.068	0.00476682	0.56398		0.668	0.0053336	0.543325			0.011	0.0047161	0.49829
82		1.169	0.00585596	0.617921		2.361	0.0073038	0.759969		1.59	0.0063326	0.596313		0.06	0.00475967	0.56874		0.664	0.00532962	0.548655			0.108	0.00480273	0.503093
83		1.178	0.00586578	0.623787		2.343	0.00727958	0.767249		1.572	0.00631148	0.602625		0.058	0.00475788	0.573498		0.661	0.00532663	0.553981			0.023	0.00472673	0.50782
84		1.172	0.00585924	0.629646		2.325	0.00725543	0.774504		1.559	0.00629627	0.608921		0.042	0.00474362	0.578242		0.648	0.00531371	0.559295			0.063	0.00476235	0.512582
85		1	0.00567449	0.63532		2.306	0.00723003	0.781734		1.36	0.00606777	0.614989		0.03	0.00473295	0.582975		0.55	0.00521725	0.564512			0.145	0.00483618	0.517418
86		0.9	0.00556967	0.64089		2.293	0.00721269	0.788947		1.16	0.00584616	0.620835		0.03	0.00473295	0.587707		0.45	0.00512056	0.569633			0.024	0.00472762	0.522146
87		1.153	0.00583855	0.646729		2.282	0.00719806	0.796145		1.36	0.00606777	0.626903		0.103	0.00479823	0.592506		0.546	0.00521335	0.574846			0.022	0.00472584	0.526872
88		1.166	0.0058527	0.652581		2.267	0.00717815	0.803323		1.511	0.00624041	0.633143		0.044	0.0047454	0.597251		0.633	0.00529884	0.580145			0.02	0.00472407	0.531596
89		1.168	0.00585487	0.658436		2.248	0.00715301	0.810476		1.499	0.00622652	0.63937		0.02	0.00472407	0.601975		0.63	0.00529587	0.585441			0.02	0.00472407	0.53632
90		1.174	0.00586142	0.664298		2.236	0.00713717	0.817613		1.487	0.00621266	0.645582		0.023	0.00472673	0.606702		0.625	0.00529092	0.590732			0.022	0.00472584	0.541046
91		1.169	0.00585596	0.670154		2.225	0.00712268	0.824736		1.481	0.00620574	0.651788		0.028	0.00473117	0.611433		0.624	0.00528993	0.596022			0.024	0.00472762	0.545773
92		1.166	0.0058527	0.676006		2.309	0.00723403	0.83197		1.468	0.00619077	0.657979		0.02	0.00472407	0.616157		0.618	0.005284	0.601306			0.042	0.00474362	0.550517
93		1.104	0.00578552	0.681792		2.2	0.00708986	0.83906		1.017	0.0056925	0.663671		0.011	0.0047161	0.620873		0.364	0.00503879	0.606345			0.026	0.00472939	0.555246
94		1.421	0.00613695	0.687929		2.188	0.00707416	0.846134		1.465	0.00618732	0.669859		0.108	0.00480273	0.625676		0.636	0.00530181	0.611646			0.029	0.00473206	0.559978
95		1.191	0.00587999	0.693809		2.176	0.00705849	0.853192		1.446	0.00616552	0.676024		0.023	0.00472673	0.630403		0.611	0.00527709	0.616924			0.033	0.00473561	0.564714
96		1.186	0.00587452	0.699683		2.165	0.00704415	0.860237		1.444	0.00616323	0.682188		0.063	0.00476235	0.635165		0.608	0.00527414	0.622198			0.046	0.00474718	0.569461
97		1.2	0.00588985	0.705573		2.149	0.00702336	0.86726		1.444	0.00616323	0.688351		0.145	0.00483618	0.640001		0.616	0.00528203	0.62748			0.035	0.00473739	0.574199
98		1.225	0.00591732	0.71149		2.145	0.00701816	0.874278		1.438	0.00615637	0.694507		0.024	0.00472762	0.644729		0.617	0.00528302	0.632763			0.047	0.00474807	0.578947
99		1.231	0.00592393	0.717414		2.135	0.0070052	0.881283		1.44	0.00615866	0.700666		0.022	0.00472584	0.649455		0.618	0.005284	0.638047			0.043	0.00474451	0.583691
100		1.249	0.0059438	0.723358		2.122	0.00698839	0.888272		1.437	0.00615522	0.706821		0.02	0.00472407	0.654179		0.621	0.00528697	0.643334			0.067	0.00476593	0.588457
101		1.275	0.00597262	0.729331		2	0.00683247	0.895104		1.44	0.00615866	0.71298		0.02	0.00472407	0.658903		0.624	0.00528993	0.648624			0.046	0.00474718	0.593204
102		1.307	0.00600827	0.735339		1.9	0.00670717	0.901811		1.444	0.00616323	0.719143		0.022	0.00472584	0.663629		0.634	0.00529983	0.653923			0.047	0.00474807	0.597952
103		1.34	0.00604525	0.741384		2.051	0.00689724	0.908709		1.447	0.00616667	0.72531		0.024	0.00472762	0.668356		0.635	0.00530082	0.659224			0.05	0.00475075	0.602703
104		1.364	0.00607228	0.747457		2.084	0.00693946	0.915648		1.458	0.00617928	0.731489		0.042	0.00474362	0.6731		0.657	0.00532265	0.664547			0.055	0.00475521	0.607458
105		1.39	0.0061017	0.753558		2.085	0.00694075	0.922589		1.454	0.00617469	0.737664		0.026	0.00472939	0.677829		0.645	0.00531073	0.669858			0.052	0.00475253	0.612211
106		1.423	0.00613923	0.759698		2.082	0.0069369	0.929526		1.46	0.00618158	0.743845		0.029	0.00473206	0.682561		0.651	0.00531669	0.675174			0.05	0.00475075	0.616962
107		1.454	0.00617469	0.765872		2.08	0.00693433	0.93646		1.469	0.00619192	0.750037		0.033	0.00473561	0.687297		0.658	0.00532365	0.680498			0.063	0.00476235	0.621724
108		1.488	0.00621381	0.772086		2.075	0.00692792	0.943388		1.473	0.00619653	0.756234		0.046	0.00474718	0.692044		0.671	0.0053366	0.685835			0.053	0.00475342	0.626477
109		1.518	0.00624853	0.778335		1.884	0.00668733	0.950075		1.475	0.00619883	0.762432		0.035	0.00473739	0.696782		0.667	0.00533261	0.691167			0.052	0.00475253	0.63123
110		1.549	0.00628459	0.784619		2.077	0.00693049	0.957006		1.484	0.0062092	0.768642		0.047	0.00474807	0.70153		0.682	0.00534757	0.696515			0.05	0.00475075	0.635981
111		1.578	0.00631851	0.790938		2.076	0.0069292	0.963935		1.489	0.00621497	0.774857		0.043	0.00474451	0.706274		0.68	0.00534558	0.70186			0.059	0.00475878	0.640739
112		1.609	0.00635497	0.797293		2.081	0.00693561	0.970871		1.499	0.00622652	0.781083		0.067	0.00476593	0.71104		0.7	0.00536558	0.707226			0.046	0.00474718	0.645487
113		1.629	0.00637859	0.803671		2.128	0.00699615	0.977867		1.493	0.00621959	0.787303		0.046	0.00474718	0.715787		0.686	0.00535157	0.712578			0.042	0.00474362	0.65023
114		1.647	0.00639993	0.810071		2.101	0.00696131	0.984828	hatching	1.498	0.00622536	0.793528		0.047	0.00474807	0.720535		0.689	0.00535457	0.717932			0.048	0.00474896	0.654979
115		1.661	0.00641657	0.816488		2.104	0.00696517	0.991793		1.501	0.00622883	0.799757		0.05	0.00475075	0.725286		0.694	0.00535957	0.723292			0.042	0.00474362	0.659723
116		1.677	0.00643564	0.822923		2.114	0.00697806	0.998771		1.5	0.00622768	0.805985		0.055	0.00475521	0.730041		0.696	0.00536158	0.728653			0.037	0.00473917	0.664462
117		1.687	0.00644759	0.829371		2.115	0.00697935	1.00575		1.501	0.00622883	0.812213		0.052	0.00475253	0.734794		0.695	0.00536058	0.734014			0.032	0.00473472	0.669197
118		1.688	0.00644878	0.83582		2.135	0.0070052	1.01276		1.501	0.00622883	0.818442		0.05	0.00475075	0.739545		0.694	0.00535957	0.739373			0.045	0.00474629	0.673943
119		1.69	0.00645118	0.842271		2.175	0.00705718	1.01981		1.5	0.00622768	0.82467		0.063	0.00476235	0.744307		0.701	0.00536659	0.74474			0.033	0.00473561	0.678679
120		1.686	0.00644639	0.848717		2.168	0.00704806	1.02686		1.497	0.00622421	0.830894		0.053	0.00475342	0.74906		0.696	0.00536158	0.750102			0.029	0.00473206	0.683411
121		1.679	0.00643803	0.855155		2.19	0.00707677	1.03394		1.489	0.00621497	0.837109		0.052	0.00475253	0.753813		0.693	0.00535857	0.75546			0.045	0.00474629	0.688157
122		1.67	0.00642729	0.861583		2.194	0.007082	1.04102		1.489	0.00621497	0.843324		0.05	0.00475075	0.758564		0.694	0.00535957	0.76082			0.028	0.00473117	0.692888
123		1.657	0.00641181	0.867995		2.209	0.00710166	1.04812		1.485	0.00621035	0.849534		0.059	0.00475878	0.763322		0.695	0.00536058	0.76618			0.029	0.00473206	0.69762
124		1.654	0.00640825	0.874403		2.222	0.00711873	1.05524	late embryo	1.491	0.00621728	0.855752		0.046	0.00474718	0.76807		0.695	0.00536058	0.771541			0.03	0.00473295	0.702353
125		1.626	0.00637505	0.880778		2.232	0.0071319	1.06237		1.48	0.00620459	0.861956		0.042	0.00474362	0.772813		0.694	0.00535957	0.7769			0.044	0.0047454	0.707099
126		1.608	0.00635379	0.887132		2.245	0.00714904	1.06952		1.474	0.00619768	0.868154		0.048	0.00474896	0.777562		0.696	0.00536158	0.782262			0.031	0.00473383	0.711832
127		1.589	0.00633143	0.893463		2.255	0.00716226	1.07668		1.472	0.00619537	0.874349		0.042	0.00474362	0.782306		0.695	0.00536058	0.787623			0.038	0.00474006	0.716572
128		1.57	0.00630914	0.899772		2.264	0.00717417	1.08386		1.469	0.00619192	0.880541		0.037	0.00473917	0.787045		0.697	0.00536258	0.792985			0.071	0.00476951	0.721342
129		1.554	0.00629043	0.906063		2.269	0.0071808	1.09104		1.464	0.00618617	0.886727		0.032	0.00473472	0.79178		0.699	0.00536458	0.79835			0.044	0.0047454	0.726087
130		1.54	0.0062741	0.912337		2.274	0.00718743	1.09823		1.464	0.00618617	0.892914		0.045	0.00474629	0.796526		0.719	0.00538466	0.803734			0.049	0.00474986	0.730837
131		1.521	0.00625201	0.918589		2.276	0.00719009	1.10542		1.465	0.00618732	0.899101		0.033	0.00473561	0.801262		0.712	0.00537762	0.809112			0.052	0.00475253	0.73559
132		1.511	0.00624041	0.924829		2.274	0.00718743	1.1126		1.463	0.00618503	0.905286		0.029	0.00473206	0.805994		0.716	0.00538164	0.814494			0.054	0.00475431	0.740344
133		1.501	0.00622883	0.931058		2.276	0.00719009	1.11979		1.473	0.00619653	0.911482		0.045	0.00474629	0.81074		0.733	0.00539876	0.819892			0.05	0.00475075	0.745095
134		1.48	0.00620459	0.937263		2.272	0.00718478	1.12698		1.453	0.00617355	0.917656		0.028	0.00473117	0.815471		0.724	0.00538969	0.825282			0.087	0.00478385	0.749879
135		1.48	0.00620459	0.943467		2.267	0.00717815	1.13416		1.469	0.00619192	0.923848		0.029	0.00473206	0.820203		0.745	0.00541087	0.830693			0.06	0.00475967	0.754638
136		1.474	0.00619768	0.949665		2.258	0.00716623	1.14132		1.477	0.00620113	0.930049	hatching	0.03	0.00473295	0.824936		0.757	0.00542301	0.836116			0.063	0.00476235	0.759401
137		1.474	0.00619768	0.955862		2.249	0.00715433	1.14848		1.485	0.00621035	0.936259		0.044	0.0047454	0.829681		0.779	0.00544533	0.841561			0.062	0.00476146	0.764162
138		1.471	0.00619422	0.962057		2.242	0.00714508	1.15562		1.485	0.00621035	0.94247		0.031	0.00473383	0.834415		0.784	0.00545041	0.847012			0.061	0.00476056	0.768923
139		1.474	0.00619768	0.968254		2.226	0.007124	1.16275		1.491	0.00621728	0.948687		0.038	0.00474006	0.839155		0.802	0.00546876	0.852481			0.076	0.00477398	0.773697
140		1.575	0.006315	0.974569		2.22	0.00711611	1.16986		1.48	0.00620459	0.954892		0.071	0.00476951	0.843925		0.822	0.00548921	0.85797			0.062	0.00476146	0.778458
141		1.507	0.00623578	0.980805	hatching	2.209	0.00710166	1.17696		1.474	0.00619768	0.961089		0.044	0.0047454	0.84867		0.823	0.00549023	0.86346			0.065	0.00476414	0.783222
142		1.493	0.00621959	0.987025		2.198	0.00708724	1.18405		1.472	0.00619537	0.967285		0.049	0.00474986	0.85342		0.849	0.00551693	0.868977			0.116	0.00480995	0.788032
143		1.5	0.00622768	0.993252		2.188	0.00707416	1.19113		1.469	0.00619192	0.973477		0.052	0.00475253	0.858173		0.865	0.00553343	0.87451			0.057	0.00475699	0.792789
144		1.508	0.00623693	0.999489		2.178	0.0070611	1.19819		1.464	0.00618617	0.979663		0.054	0.00475431	0.862927		0.879	0.0055479	0.880058			0.058	0.00475788	0.797547
145		1.585	0.00632673	1.00582		2.172	0.00705327	1.20524		1.464	0.00618617	0.985849		0.05	0.00475075	0.867678		0.901	0.00557071	0.885629			0.054	0.00475431	0.802301
146		1.535	0.00626828	1.01208		2.168	0.00704806	1.21229		1.465	0.00618732	0.992036		0.087	0.00478385	0.872462		0.898	0.0055676	0.891197			0.06	0.00475967	0.807061
147		1.535	0.00626828	1.01835		2.162	0.00704025	1.21933		1.463	0.00618503	0.998221		0.06	0.00475967	0.877221		0.922	0.00559257	0.896789			0.046	0.00474718	0.811808
148		1.547	0.00628226	1.02463		2.159	0.00703635	1.22636		1.473	0.00619653	1.00442	late embryo	0.063	0.00476235	0.881984		0.935	0.00560615	0.902395			0.04	0.00474184	0.81655
149		1.551	0.00628693	1.03092		2.163	0.00704155	1.23341		1.453	0.00617355	1.01059		0.062	0.00476146	0.886745		0.945	0.00561661	0.908012			0.04	0.00474184	0.821292
150		1.558	0.0062951	1.03722		2.158	0.00703505	1.24044		1.469	0.00619192	1.01678		0.061	0.00476056	0.891506		0.948	0.00561975	0.913632			0.036	0.00473828	0.82603
151		1.568	0.0063068	1.04352		2.169	0.00704936	1.24749		1.477	0.00620113	1.02298		0.076	0.00477398	0.89628		0.962	0.00563444	0.919266			0.03	0.00473295	0.830763
152		1.57	0.00630914	1.04983		2.175	0.00705718	1.25455		1.485	0.00621035	1.02919		0.062	0.00476146	0.901041		0.968	0.00564075	0.924907			0.027	0.00473028	0.835493
153		1.571	0.00631031	1.05614	late embryo	2.175	0.00705718	1.2616		1.485	0.00621035	1.03541		0.065	0.00476414	0.905805		0.963	0.00563549	0.930542			0.027	0.00473028	0.840224
154		1.581	0.00632203	1.06247		2.194	0.007082	1.26869		1.485	0.00621035	1.04162		0.116	0.00480995	0.910615		0.982	0.00565549	0.936198			0.03	0.00473295	0.844957
155		1.577	0.00631734	1.06878		2.207	0.00709904	1.27579		1.502	0.00622999	1.04785		0.057	0.00475699	0.915372		0.983	0.00565654	0.941854			0.027	0.00473028	0.849687
156		1.582	0.00632321	1.07511		2.219	0.00711479	1.2829		1.481	0.00620574	1.05405		0.058	0.00475788	0.92013		0.984	0.0056576	0.947512			0.033	0.00473561	0.854423
157		1.582	0.00632321	1.08143		2.219	0.00711479	1.29002		1.518	0.00624853	1.0603		0.054	0.00475431	0.924884		0.982	0.00565549	0.953167			0.032	0.00473472	0.859157
158		1.577	0.00631734	1.08775		2.247	0.00715168	1.29717		1.529	0.0062613	1.06656		0.054	0.00475431	0.929639		0.991	0.00566498	0.958832			0.036	0.00473828	0.863896
159		1.573	0.00631265	1.09406		2.6	0.00763286	1.3048		1.534	0.00626712	1.07283		0.046	0.00474718	0.934386		0.984	0.0056576	0.96449			0.035	0.00473739	0.868633
160		1.57	0.00630914	1.10037		2.743	0.00783651	1.31264		1.531	0.00626363	1.07909		0.04	0.00474184	0.939128	hatching	0.987	0.00566076	0.970151			0.043	0.00474451	0.873377
161		1.571	0.00631031	1.10668		2.31	0.00723537	1.31987		1.54	0.0062741	1.08537		0.04	0.00474184	0.94387		0.984	0.0056576	0.975808			0.049	0.00474986	0.878127
162		1.566	0.00630446	1.11298		2.316	0.00724339	1.32711		1.557	0.00629393	1.09166		0.036	0.00473828	0.948608		0.981	0.00565443	0.981463			0.055	0.00475521	0.882883
163		1.564	0.00630212	1.11928		2.306	0.00723003	1.33434		1.565	0.00630329	1.09796		0.03	0.00473295	0.953341		0.981	0.00565443	0.987117			0.061	0.00476056	0.887643
164		1.561	0.00629861	1.12558		2.323	0.00725275	1.3416		1.571	0.00631031	1.10427		0.027	0.00473028	0.958071		0.973	0.00564601	0.992763			0.071	0.00476951	0.892413
165		1.548	0.00628343	1.13187		2.322	0.00725141	1.34885		1.567	0.00630563	1.11058		0.027	0.00473028	0.962801		0.942	0.00561347	0.998377	hatching		0.079	0.00477667	0.897189
166		1.565	0.00630329	1.13817		2.324	0.00725409	1.3561		1.574	0.00631382	1.11689		0.03	0.00473295	0.967534		0.983	0.00565654	1.00403			0.093	0.00478924	0.901979
167		1.565	0.00630329	1.14447		2.325	0.00725543	1.36336		1.576	0.00631617	1.12321		0.027	0.00473028	0.972265		0.982	0.00565549	1.00969			0.112	0.00480634	0.906785
168		1.569	0.00630797	1.15078		2.326	0.00725677	1.37062		1.575	0.006315	1.12952		0.033	0.00473561	0.977		0.986	0.00565971	1.01535			0.116	0.00480995	0.911595
169		1.567	0.00630563	1.15709		2.322	0.00725141	1.37787		1.576	0.00631617	1.13584		0.032	0.00473472	0.981735		0.987	0.00566076	1.02101			0.135	0.00482712	0.916422
170		1.571	0.00631031	1.1634		2.323	0.00725275	1.38512		1.575	0.006315	1.14216		0.036	0.00473828	0.986473		0.991	0.00566498	1.02667			0.145	0.00483618	0.921258
171		1.576	0.00631617	1.16971		2.317	0.00724472	1.39236	alevin	1.572	0.00631148	1.14847		0.035	0.00473739	0.991211		0.99	0.00566393	1.03234			0.161	0.00485071	0.926109
172		1.574	0.00631382	1.17603		2.312	0.00723804	1.3996		1.564	0.00630212	1.15477		0.043	0.00474451	0.995955		0.998	0.00567238	1.03801			0.165	0.00485435	0.930963
173		1.591	0.00633378	1.18236		2.306	0.00723003	1.40683		1.565	0.00630329	1.16107		0.049	0.00474986	1.0007		1.003	0.00567767	1.04369			0.194	0.00488082	0.935844
174		1.598	0.00634201	1.1887		2.306	0.00723003	1.41406		1.561	0.00629861	1.16737		0.055	0.00475521	1.00546		1.007	0.0056819	1.04937			0.222	0.00490651	0.94075
175		1.603	0.0063479	1.19505		2.415	0.00737693	1.42144		1.558	0.0062951	1.17367		0.061	0.00476056	1.01022	late embryo	1.014	0.00568932	1.05506			0.23	0.00491387	0.945664
176		1.619	0.00636677	1.20142		2.288	0.00720604	1.42865		1.551	0.00628693	1.17995		0.071	0.00476951	1.01499		1.026	0.00570206	1.06076			0.265	0.00494621	0.950611
177		1.626	0.00637505	1.20779		2.282	0.00719806	1.43584		1.549	0.00628459	1.18624		0.079	0.00477667	1.01977		1.026	0.00570206	1.06646			0.274	0.00495456	0.955565
178		1.638	0.00638925	1.21418		2.272	0.00718478	1.44303		1.542	0.00627643	1.19251		0.093	0.00478924	1.02456		1.038	0.00571482	1.07218			0.297	0.00497596	0.960541
179		1.674	0.00643206	1.22061		2.269	0.0071808	1.45021		1.533	0.00626595	1.19878		0.112	0.00480634	1.02936		1.058	0.00573616	1.07791			0.323	0.00500025	0.965541
180		1.661	0.00641657	1.22703		2.258	0.00716623	1.45738		1.496	0.00622305	1.205		0.116	0.00480995	1.03417		1.046	0.00572335	1.08364			0.347	0.00502278	0.970564
181		1.677	0.00643564	1.23347		2.262	0.00717152	1.46455		1.534	0.00626712	1.21127		0.135	0.00482712	1.039		1.058	0.00573616	1.08937	late embryo		0.375	0.00504918	0.975613
182		1.687	0.00644759	1.23991		2.269	0.0071808	1.47173		1.534	0.00626712	1.21754		0.145	0.00483618	1.04384		1.078	0.00575757	1.09513			0.4	0.00507287	0.980686
183		1.7	0.00646315	1.24638		2.272	0.00718478	1.47891		1.533	0.00626595	1.2238		0.161	0.00485071	1.04869		1.065	0.00574364	1.10088			0.453	0.00512344	0.98581	hatching
184		1.709	0.00647395	1.25285		2.278	0.00719275	1.48611		1.534	0.00626712	1.23007		0.165	0.00485435	1.05354		1.046	0.00572335	1.1066			0.469	0.0051388	0.990948
185		1.723	0.00649077	1.25934		2.294	0.00721403	1.49332		1.535	0.00626828	1.23634		0.194	0.00488082	1.05842		1.077	0.0057565	1.11236			0.5	0.00516869	0.996117
186		1.74	0.00651126	1.26585		2.295	0.00721536	1.50053		1.573	0.00631265	1.24265		0.222	0.00490651	1.06333		1.08	0.00575971	1.11811			0.542	0.00520946	1.00133
187		1.753	0.00652697	1.27238		2.305	0.00722869	1.50776		1.542	0.00627643	1.24893		0.23	0.00491387	1.06824		1.081	0.00576079	1.12388			0.576	0.00524268	1.00657
188		1.769	0.00654636	1.27893		2.319	0.0072474	1.51501		1.545	0.00627993	1.25521		0.265	0.00494621	1.07319		1.9	0.00670717	1.13058			0.614	0.00528005	1.01185
189		1.783	0.00656336	1.28549		2.336	0.00727018	1.52228		1.551	0.00628693	1.26149		0.274	0.00495456	1.07814		1.087	0.00576723	1.13635			0.66	0.00532564	1.01717
190		1.795	0.00657798	1.29207		2.352	0.00729168	1.52957		1.558	0.0062951	1.26779		0.297	0.00497596	1.08312		1.092	0.0057726	1.14212			0.708	0.00537361	1.02255
191		1.814	0.00660118	1.29867		2.369	0.00731459	1.53689		1.564	0.00630212	1.27409	alevin	0.323	0.00500025	1.08812		1.096	0.0057769	1.1479			0.763	0.00542908	1.02798
192		1.827	0.00661709	1.30529		2.39	0.00734299	1.54423		1.573	0.00631265	1.2804		0.347	0.00502278	1.09314		1.096	0.0057769	1.15368			0.794	0.0054606	1.03344
193		1.84	0.00663305	1.31192		2.408	0.00736741	1.5516		1.579	0.00631969	1.28672		0.375	0.00504918	1.09819		1.101	0.00578229	1.15946			0.846	0.00551385	1.03895
194		1.859	0.00665643	1.31858		2.43	0.00739737	1.55899		1.589	0.00633143	1.29306		0.4	0.00507287	1.10326		1.096	0.0057769	1.16524			0.897	0.00556656	1.04452
195		1.879	0.00668114	1.32526		2.456	0.00743293	1.56643		1.599	0.00634319	1.2994		0.453	0.00512344	1.10839		1.105	0.0057866	1.17102			0.968	0.00564075	1.05016
196		1.894	0.00669972	1.33196		2.474	0.00745765	1.57389		1.61	0.00635615	1.30575		0.469	0.0051388	1.11353		1.107	0.00578875	1.17681			1.012	0.0056872	1.05585
197		1.913	0.00672333	1.33868		2.497	0.00748934	1.58137		1.618	0.00636559	1.31212		0.5	0.00516869	1.11869		1.105	0.0057866	1.1826			1.071	0.00575007	1.0616
198		1.932	0.00674702	1.34543		2.517	0.007517	1.58889		1.627	0.00637623	1.3185		0.542	0.00520946	1.1239		1.112	0.00579414	1.18839			1.168	0.00585487	1.06745
199		1.951	0.00677079	1.3522		2.538	0.00754616	1.59644		1.617	0.00636441	1.32486		0.576	0.00524268	1.12915		1.113	0.00579522	1.19419			1.191	0.00587999	1.07333
200		1.971	0.0067959	1.35899		2.549	0.00756147	1.604		1.643	0.00639518	1.33126		0.614	0.00528005	1.13443		1.116	0.00579846	1.19999			1.259	0.00595487	1.07929
201		1.99	0.00681984	1.36581		2.558	0.00757402	1.61157		1.653	0.00640706	1.33766		0.66	0.00532564	1.13975		1.121	0.00580386	1.20579			1.32	0.00602281	1.08531	late embryo
202		2.018	0.00685526	1.37267		2.598	0.00763005	1.6192		1.661	0.00641657	1.34408		0.708	0.00537361	1.14513		1.128	0.00581143	1.2116			1.356	0.00606326	1.09137
203		2.043	0.00688704	1.37956		2.618	0.00765821	1.62686		1.667	0.00642372	1.3505		0.763	0.00542908	1.15056		1.136	0.0058201	1.21742			1.425	0.00614152	1.09751
204		2.07	0.00692152	1.38648	alevin	2.637	0.00768506	1.63455		1.678	0.00643684	1.35694		0.794	0.0054606	1.15602		1.136	0.0058201	1.22324			1.557	0.00629393	1.10381
205		2.094	0.00695231	1.39343		2.652	0.00770632	1.64225		1.685	0.0064452	1.36339		0.846	0.00551385	1.16153		1.143	0.00582769	1.22907			1.609	0.00635497	1.11016
206		2.117	0.00698193	1.40041		2.668	0.00772906	1.64998		1.693	0.00645477	1.36984		0.897	0.00556656	1.1671		1.15	0.00583529	1.2349			1.676	0.00643445	1.1166
207		2.155	0.00703115	1.40744		2.685	0.00775329	1.65774		1.7	0.00646315	1.3763		0.968	0.00564075	1.17274		1.161	0.00584725	1.24075			1.75	0.00652334	1.12312
208		2.178	0.0070611	1.4145		2.7	0.00777473	1.66551		1.708	0.00647275	1.38278		1.012	0.0056872	1.17842		1.6	0.00634436	1.2471			1.827	0.00661709	1.12974
209		2.205	0.00709641	1.4216		2.714	0.00779479	1.6733		1.711	0.00647635	1.38925		1.071	0.00575007	1.18417		1.178	0.00586578	1.25296			1.896	0.0067022	1.13644
210		2.243	0.0071464	1.42875		2.724	0.00780915	1.68111		1.722	0.00648957	1.39574		1.168	0.00585487	1.19003		1.193	0.00588218	1.25884			1.967	0.00679088	1.14323
211		2.27	0.00718213	1.43593		2.743	0.00783651	1.68895		1.727	0.00649559	1.40224		1.191	0.00587999	1.19591		1.193	0.00588218	1.26473			1.967	0.00679088	1.15002
212		2.307	0.00723136	1.44316		2.754	0.00785239	1.6968		1.733	0.00650282	1.40874		1.259	0.00595487	1.20186		1.215	0.00590632	1.27063			2.117	0.00698193	1.157
213		2.343	0.00727958	1.45044		2.766	0.00786975	1.70467		1.743	0.00651488	1.41526		1.32	0.00602281	1.20789		1.218	0.00590961	1.27654			2.184	0.00706893	1.16407
214		2.362	0.00730515	1.45774		2.78	0.00789004	1.71256		1.746	0.00651851	1.42177		1.356	0.00606326	1.21395		1.124	0.00580711	1.28235			2.244	0.00714772	1.17122
215		2.425	0.00739056	1.46514		2.787	0.00790021	1.72046	late alevin	1.751	0.00652455	1.4283		1.463	0.00618503	1.22014		1.252	0.00594712	1.2883			2.321	0.00725008	1.17847
216		2.458	0.00743567	1.47257		2.805	0.00792641	1.72839		1.757	0.00653181	1.43483		1.557	0.00629393	1.22643		1.264	0.00596041	1.29426			2.381	0.00733081	1.1858
217		2.501	0.00749486	1.48007		2.815	0.00794101	1.73633		1.765	0.00654151	1.44137		1.609	0.00635497	1.23278		1.288	0.00598708	1.30024			2.447	0.00742061	1.19322
218		2.541	0.00755033	1.48762		2.833	0.00796734	1.7443		1.77	0.00654757	1.44792		1.676	0.00643445	1.23922		1.301	0.00600157	1.30624			2.507	0.00750316	1.20072
219		2.583	0.00760899	1.49523		2.844	0.00798348	1.75228		1.778	0.00655729	1.45448		1.75	0.00652334	1.24574		1.316	0.00601833	1.31226			2.565	0.0075838	1.20831
220		2.625	0.00766809	1.50289		2.858	0.00800406	1.76029		1.784	0.00656458	1.46104		1.827	0.00661709	1.25236		1.337	0.00604188	1.3183			2.615	0.00765398	1.21596
221		2.658	0.00771484	1.51061		2.872	0.00802469	1.76831		1.792	0.00657432	1.46762		1.896	0.0067022	1.25906		1.353	0.00605988	1.32436			2.676	0.00774045	1.2237
222		2.703	0.00777902	1.51839		2.886	0.00804537	1.77636		1.8	0.00658407	1.4742		1.967	0.00679088	1.26585		1.365	0.00607341	1.33044			2.724	0.00780915	1.23151
223		2.703	0.00777902	1.52617		2.909	0.00807946	1.78443		1.806	0.0065914	1.48079		1.967	0.00679088	1.27264		1.365	0.00607341	1.33651			2.745	0.00783939	1.23935
224		2.793	0.00790894	1.53408		2.919	0.00809432	1.79253		1.82	0.00660852	1.4874		2.117	0.00698193	1.27962		1.409	0.00612328	1.34263			2.82	0.00794831	1.2473
225		2.83	0.00796295	1.54204		2.944	0.0081316	1.80066		1.829	0.00661955	1.49402		2.184	0.00706893	1.28669	alevin	1.425	0.00614152	1.34878			2.874	0.00802764	1.25533
226		2.863	0.00801142	1.55005		2.961	0.00815704	1.80882		1.835	0.00662691	1.50065		2.244	0.00714772	1.29384		1.442	0.00616094	1.35494			2.933	0.00811517	1.26344
227		2.964	0.00816153	1.55821		2.977	0.00818105	1.817		1.85	0.00664535	1.50729		2.321	0.00725008	1.30109		1.479	0.00620343	1.36114			2.962	0.00815854	1.2716
228		2.984	0.00819158	1.5664		3.003	0.00822022	1.82522		1.858	0.0066552	1.51395		2.381	0.00733081	1.30842		1.484	0.0062092	1.36735			3.009	0.00822928	1.27983
229		3.002	0.00821871	1.57462		3.019	0.00824441	1.83346		1.805	0.00659018	1.52054		2.447	0.00742061	1.31584		1.505	0.00623346	1.37358			3.068	0.00831893	1.28815
230		3.018	0.0082429	1.58286		2.928	0.00810772	1.84157		1.888	0.00669228	1.52723		2.507	0.00750316	1.32335		1.521	0.00625201	1.37984			3.078	0.00833422	1.29648
231		3.056	0.00830062	1.59116		3.071	0.00832352	1.84989		1.909	0.00671835	1.53395		2.565	0.0075838	1.33093		1.546	0.00628109	1.38612			3.13	0.00841415	1.3049
232		3.083	0.00834187	1.59951		3.089	0.00835107	1.85825		1.921	0.0067333	1.54068		2.615	0.00765398	1.33858		1.558	0.0062951	1.39241			3.176	0.00848547	1.31338
233		3.122	0.0084018	1.60791		3.121	0.00840026	1.86665		1.933	0.00674827	1.54743		2.676	0.00774045	1.34632		1.583	0.00632438	1.39874			3.215	0.00854639	1.32193
234		3.149	0.00844354	1.61635		3.142	0.0084327	1.87508		1.951	0.00677079	1.5542		2.724	0.00780915	1.35413		1.601	0.00634554	1.40508	alevin		3.244	0.00859196	1.33052
235		3.145	0.00843734	1.62479		3.167	0.00847147	1.88355		1.973	0.00679842	1.561	late alevin	2.745	0.00783939	1.36197		1.575	0.006315	1.4114			2.675	0.00773903	1.33826
236		3.207	0.00853386	1.63332		3.198	0.00851978	1.89207		1.985	0.00681353	1.56781		2.82	0.00794831	1.36992		1.641	0.00639281	1.41779			3.316	0.00870612	1.34697
237		3.239	0.00858409	1.64191		3.204	0.00852916	1.9006		1.986	0.0068148	1.57463		2.874	0.00802764	1.37795		1.66	0.00641538	1.4242			3.352	0.00876374	1.35573
238		3.282	0.00865203	1.65056		3.245	0.00859354	1.90919		2.007	0.00684133	1.58147		2.933	0.00811517	1.38606		1.693	0.00645477	1.43066			3.385	0.00881688	1.36455
239		3.295	0.00867267	1.65923		3.245	0.00859354	1.91779		2.049	0.00689469	1.58836		2.962	0.00815854	1.39422		1.702	0.00646555	1.43713			3.428	0.0088866	1.37343
240		3.327	0.00872369	1.66796		3.299	0.00867903	1.92647		2.069	0.00692024	1.59528		3.009	0.00822928	1.40245		1.724	0.00649198	1.44362			3.436	0.00889962	1.38233
241		3.368	0.00878947	1.67675		3.325	0.00872049	1.93519		2.086	0.00694203	1.60222		3.068	0.00831893	1.41077		1.762	0.00653787	1.45015			3.446	0.00891593	1.39125	alevin
242		3.368	0.00878947	1.68553		3.347	0.00875572	1.94394		2.117	0.00698193	1.60921		3.078	0.00833422	1.4191		1.757	0.00653181	1.45669			3.459	0.00893718	1.40019
243		3.405	0.00884924	1.69438		3.372	0.00879591	1.95274		2.132	0.00700132	1.61621		3.13	0.00841415	1.42752		1.788	0.00656945	1.46326			3.553	0.00909227	1.40928
244		3.439	0.00890451	1.70329		3.401	0.00884276	1.96158		2.153	0.00702855	1.62324		3.176	0.00848547	1.436		1.817	0.00660485	1.46986			3.588	0.00915067	1.41843
245		3.464	0.00894537	1.71223	late alevin	3.419	0.00887196	1.97045		2.175	0.00705718	1.63029		3.215	0.00854639	1.44455		1.842	0.00663551	1.4765			3.618	0.00920101	1.42763
246		3.485	0.00897982	1.72121		3.443	0.00891104	1.97936		2.197	0.00708593	1.63738		3.244	0.00859196	1.45314		1.851	0.00664658	1.48314			3.653	0.00926009	1.43689
247		2.715	0.00779623	1.72901		3.466	0.00894864	1.98831		2.214	0.00710822	1.64449		2.675	0.00773903	1.46088		0.75	0.00541592	1.48856			3.678	0.0093025	1.44619
248		3.523	0.00904249	1.73805		3.482	0.00897489	1.99729		2.24	0.00714244	1.65163		3.316	0.00870612	1.46959		1.857	0.00665397	1.49521			3.714	0.00936391	1.45556
249		3.568	0.00911725	1.74717		3.507	0.00901605	2.0063		2.236	0.00713717	1.65877		3.352	0.00876374	1.47835		1.908	0.00671711	1.50193			3.751	0.00942743	1.46498
250		3.597	0.00916574	1.75634		3.496	0.00899792	2.0153		2.256	0.00716358	1.66593		3.385	0.00881688	1.48717		1.955	0.00677581	1.50871			3.781	0.00947924	1.47446
251		3.632	0.0092246	1.76556		3.522	0.00904084	2.02434		2.284	0.00720072	1.67313		3.428	0.0088866	1.49606		1.947	0.00676578	1.51547			3.801	0.00951393	1.48398
252		3.641	0.00923979	1.7748		3.536	0.00906403	2.03341		2.314	0.00724071	1.68037		3.436	0.00889962	1.50495		1.965	0.00678836	1.52226			3.831	0.00956619	1.49354
253		3.651	0.0092567	1.78406		3.573	0.00912559	2.04253		2.353	0.00729302	1.68767		3.446	0.00891593	1.51387		1.973	0.00679842	1.52906			3.863	0.00962224	1.50317
254		3.657	0.00926686	1.79332		3.602	0.00917413	2.05171		2.353	0.00729302	1.69496		3.459	0.00893718	1.52281		1.913	0.00672333	1.53578			3.887	0.00966449	1.51283
255		3.75	0.00942571	1.80275		3.604	0.00917749	2.06088		2.386	0.00733757	1.7023		3.553	0.00909227	1.5319		1.98	0.00680723	1.54259			3.908	0.0097016	1.52253
256		3.785	0.00948617	1.81224		3.628	0.00921785	2.0701		2.419	0.00738238	1.70968		3.588	0.00915067	1.54105		1.984	0.00681227	1.5494			3.937	0.00975307	1.53229
257		3.826	0.00955746	1.82179		3.65	0.00925501	2.07936	fry	2.412	0.00737285	1.71705		3.618	0.00920101	1.55025		1.99	0.00681984	1.55622			3.967	0.0098066	1.54209
258		3.855	0.0096082	1.8314		3.65	0.00925501	2.08861		2.449	0.00742334	1.72447		3.653	0.00926009	1.55951		1.997	0.00682868	1.56305			3.982	0.00983346	1.55193
259		3.889	0.00966802	1.84107		3.67	0.00928891	2.0979		2.48	0.0074659	1.73194		3.678	0.0093025	1.56881		1.986	0.0068148	1.56986			4.002	0.0098694	1.56179
260		3.93	0.00974062	1.85081		3.671	0.00929061	2.10719		2.501	0.00749486	1.73944		3.714	0.00936391	1.57818		1.982	0.00680975	1.57667			4.021	0.00990365	1.5717
261		3.971	0.00981375	1.86062		3.701	0.00934169	2.11653		2.517	0.007517	1.74695		3.751	0.00942743	1.58761		1.983	0.00681101	1.58349			4.033	0.00992534	1.58162
262		4.007	0.0098784	1.8705		3.71	0.00935707	2.12589		1.494	0.00622074	1.75317		3.781	0.00947924	1.59709		1.978	0.00680471	1.59029			4.059	0.0099725	1.5916
263		4.039	0.00993621	1.88044		2.768	0.00787264	2.13376		2.542	0.00755172	1.76072		3.801	0.00951393	1.6066		1.964	0.00678711	1.59708			4.084	0.010018	1.60161
264		4.081	0.0100126	1.89045		3.72	0.00937418	2.14314		2.594	0.00762443	1.76835		3.831	0.00956619	1.61617		1.957	0.00677832	1.60386			4.098	0.0100436	1.61166
265		4.121	0.0100858	1.90054		3.751	0.00942743	2.15256		2.655	0.00771058	1.77606		3.863	0.00962224	1.62579	late alevin	1.95	0.00676954	1.61063			4.12	0.010084	1.62174
266		4.155	0.0101485	1.91068		3.801	0.00951393	2.16208		2.655	0.00771058	1.78377		3.887	0.00966449	1.63545		1.945	0.00676328	1.61739			4.136	0.0101134	1.63186
267		4.19	0.0102134	1.9209		3.782	0.00948097	2.17156		2.657	0.00771342	1.79148		3.908	0.0097016	1.64515		1.934	0.00674952	1.62414			4.156	0.0101503	1.64201
268		4.231	0.0102899	1.93119		3.793	0.00950004	2.18106		2.658	0.00771484	1.7992		3.937	0.00975307	1.65491		1.933	0.00674827	1.63089			4.179	0.010193	1.6522
269		4.27	0.0103632	1.94155		3.811	0.00953132	2.19059		2.661	0.0077191	1.80692		3.967	0.0098066	1.66471		1.932	0.00674702	1.63763			4.203	0.0102376	1.66244
270		4.294	0.0104086	1.95196		3.755	0.00943432	2.20002		2.767	0.00787119	1.81479		3.982	0.00983346	1.67455		1.929	0.00674328	1.64438			4.229	0.0102862	1.67272	late alevin
271		4.326	0.0104694	1.96243		3.832	0.00956794	2.20959		2.799	0.00791767	1.82271		4.002	0.0098694	1.68442		1.94	0.00675702	1.65113			4.258	0.0103406	1.68306
272		4.354	0.0105229	1.97295		3.847	0.00959418	2.21919		2.836	0.00797174	1.83068		4.021	0.00990365	1.69432		1.938	0.00675452	1.65789			4.289	0.0103991	1.69346
273		4.38	0.0105727	1.98352		3.856	0.00960996	2.2288		2.862	0.00800994	1.83869		4.033	0.00992534	1.70425		1.937	0.00675327	1.66464			4.323	0.0104637	1.70393
274		4.415	0.0106402	1.99417		3.877	0.00964687	2.23844		2.89	0.00805129	1.84674		4.059	0.0099725	1.71422		1.958	0.00677957	1.67142			4.36	0.0105343	1.71446
275		4.444	0.0106965	2.00486		3.892	0.00967331	2.24812		2.928	0.00810772	1.85485		4.084	0.010018	1.72424		1.986	0.0068148	1.67824			4.401	0.0106132	1.72507
276		4.461	0.0107296	2.01559		3.909	0.00970337	2.25782		2.963	0.00816003	1.86301		4.098	0.0100436	1.73428		2.004	0.00683753	1.68507			4.444	0.0106965	1.73577
277		4.485	0.0107765	2.02637		3.926	0.00973352	2.26755		2.994	0.00820664	1.87121		4.12	0.010084	1.74436		2.03	0.0068705	1.69194			4.491	0.0107883	1.74656
278		4.508	0.0108216	2.03719		3.941	0.00976019	2.27731		3.02	0.00824593	1.87946		4.136	0.0101134	1.75448		2.064	0.00691384	1.69886			4.542	0.0108887	1.75745
279		4.53	0.010865	2.04805		3.954	0.00978337	2.2871		3.051	0.00829301	1.88775		4.156	0.0101503	1.76463		2.103	0.00696388	1.70582			4.595	0.010994	1.76844
280		4.551	0.0109065	2.05896	fry	3.968	0.00980839	2.2969		3.083	0.00834187	1.89609		4.179	0.010193	1.77482		2.148	0.00702206	1.71284			4.652	0.0111084	1.77955
281		4.572	0.0109482	2.06991		3.984	0.00983705	2.30674		3.109	0.00838178	1.90448		4.203	0.0102376	1.78506		2.197	0.00708593	1.71993			4.712	0.01123	1.79078
282		4.593	0.01099	2.0809		3.996	0.00985861	2.3166		3.133	0.00841878	1.9129		4.229	0.0102862	1.79534		2.252	0.00715829	1.72709			4.776	0.0113611	1.80214
283		4.614	0.011032	2.09193		4.008	0.0098802	2.32648		3.162	0.0084637	1.92136	fry	4.258	0.0103406	1.80568		2.312	0.00723804	1.73433			4.842	0.0114979	1.81364
284		4.636	0.0110762	2.10301		4.023	0.00990726	2.33639		3.188	0.00850417	1.92986		4.289	0.0103991	1.81608		2.377	0.0073254	1.74165			4.91	0.0116404	1.82528
285		4.659	0.0111225	2.11413		4.036	0.00993078	2.34632		3.203	0.0085276	1.93839		4.323	0.0104637	1.82655		2.446	0.00741924	1.74907			4.981	0.0117911	1.83707
286		4.683	0.011171	2.1253		4.044	0.00994527	2.35626		3.221	0.0085558	1.94695		4.36	0.0105343	1.83708		2.52	0.00752116	1.75659			5.054	0.011948	1.84902
287		4.708	0.0112218	2.13652		4.045	0.00994708	2.36621		3.265	0.00862511	1.95557		4.401	0.0106132	1.84769		2.598	0.00763005	1.76422			5.129	0.0121112	1.86113
288		4.734	0.0112749	2.1478		4.056	0.00996705	2.37618		3.245	0.00859354	1.96417		4.444	0.0106965	1.85839		2.68	0.00774615	1.77197			5.205	0.0122788	1.87341
289		4.761	0.0113302	2.15913		4.058	0.00997068	2.38615		3.264	0.00862353	1.97279		4.491	0.0107883	1.86918		2.766	0.00786975	1.77984	late alevin		5.283	0.0124531	1.88586
290		4.791	0.0113921	2.17052		4.076	0.0100035	2.39615		3.277	0.0086441	1.98143		4.542	0.0108887	1.88007		2.855	0.00799964	1.78784			5.362	0.0126321	1.89849
291		4.821	0.0114542	2.18197		4.078	0.0100071	2.40616		3.283	0.00865362	1.99009		4.595	0.010994	1.89106		2.947	0.00813608	1.79597			5.441	0.0128136	1.91131
292		4.853	0.0115208	2.19349		4.08	0.0100107	2.41617		3.286	0.00865838	1.99874		4.652	0.0111084	1.90217		3.042	0.00827931	1.80425			5.52	0.0129975	1.9243
293		4.886	0.0115899	2.20508		4.08	0.0100107	2.42618		3.291	0.00866632	2.00741		4.712	0.01123	1.9134		3.139	0.00842806	1.81268			5.598	0.0131817	1.93749
294		4.92	0.0116615	2.21675		4.081	0.0100126	2.43619		3.294	0.00867108	2.01608		4.776	0.0113611	1.92476		3.239	0.00858409	1.82126			5.676	0.0133683	1.95085
295		4.955	0.0117357	2.22848		4.082	0.0100144	2.44621		3.295	0.00867267	2.02475		4.842	0.0114979	1.93626		3.34	0.00874449	1.83001			5.752	0.0135525	1.96441
296		4.992	0.0118146	2.2403		4.083	0.0100162	2.45622		3.296	0.00867426	2.03343		4.91	0.0116404	1.9479		3.443	0.00891104	1.83892			5.827	0.0137368	1.97814
297		5.028	0.0118919	2.25219		4.083	0.0100162	2.46624		3.296	0.00867426	2.0421		4.981	0.0117911	1.95969		3.547	0.00908229	1.848			5.899	0.0139159	1.99206
298		5.065	0.0119718	2.26416		4.082	0.0100144	2.47625		3.296	0.00867426	2.05078		5.054	0.011948	1.97164		3.652	0.00925839	1.85726			5.969	0.0140922	2.00615
299		5.103	0.0120544	2.27621		4.082	0.0100144	2.48627		3.295	0.00867267	2.05945		5.129	0.0121112	1.98375		3.757	0.00943777	1.8667			6.035	0.0142604	2.02041
300		5.14	0.0121353	2.28835		4.082	0.0100144	2.49628		3.295	0.00867267	2.06812		5.205	0.0122788	1.99603		3.863	0.00962224	1.87632			6.098	0.0144227	2.03483
301		5.177	0.0122168	2.30057		4.083	0.0100162	2.5063		3.294	0.00867108	2.07679		5.283	0.0124531	2.00848		3.969	0.00981018	1.88613			6.157	0.0145764	2.04941
302		5.214	0.0122988	2.31287		4.083	0.0100162	2.51632		3.294	0.00867108	2.08547		5.362	0.0126321	2.02111	fry	4.075	0.0100016	1.89613			6.211	0.0147184	2.06413
303		5.25	0.0123791	2.32524		4.084	0.010018	2.52633		3.295	0.00867267	2.09414		5.441	0.0128136	2.03393		4.179	0.010193	1.90633			6.26	0.0148484	2.07898	fry
304		5.285	0.0124576	2.3377		4.086	0.0100217	2.53636		3.296	0.00867426	2.10281		5.52	0.0129975	2.04693		4.283	0.0103878	1.91671			6.304	0.014966	2.09394
305		5.319	0.0125344	2.35024		4.088	0.0100254	2.54638		3.298	0.00867744	2.11149		5.598	0.0131817	2.06011		4.386	0.0105843	1.9273			6.343	0.0150711	2.10901
306		5.352	0.0126093	2.36285		4.091	0.0100308	2.55641		3.3	0.00868062	2.12017		5.676	0.0133683	2.07348		4.486	0.0107785	1.93808			6.377	0.0151632	2.12418
307		5.382	0.0126778	2.37552		4.094	0.0100363	2.56645		3.304	0.00868699	2.12886		5.752	0.0135525	2.08703		4.585	0.0109741	1.94905			6.405	0.0152395	2.13942
308		5.412	0.0127467	2.38827		4.098	0.0100436	2.57649		3.308	0.00869336	2.13755		5.827	0.0137368	2.10076		4.681	0.011167	1.96022			6.427	0.0152997	2.15472
309		5.439	0.012809	2.40108		4.102	0.010051	2.58654		3.312	0.00869974	2.14625		5.899	0.0139159	2.11468		4.774	0.011357	1.97157			6.444	0.0153464	2.17006
310		5.464	0.0128669	2.41395		4.107	0.0100601	2.5966		3.318	0.00870931	2.15496		5.969	0.0140922	2.12877		4.864	0.0115438	1.98312			6.456	0.0153795	2.18544
311		5.486	0.0129181	2.42686		4.112	0.0100693	2.60667		3.324	0.00871889	2.16368		6.035	0.0142604	2.14303		4.95	0.0117251	1.99484			6.462	0.015396	2.20084
312		5.506	0.0129648	2.43983		4.117	0.0100785	2.61675		3.33	0.00872848	2.17241		6.098	0.0144227	2.15746		5.032	0.0119005	2.00674			6.463	0.0153988	2.21624
313		5.523	0.0130046	2.45283		4.123	0.0100895	2.62684		3.337	0.00873969	2.18115		6.157	0.0145764	2.17203		5.11	0.0120697	2.01881			6.459	0.0153877	2.23163
314		5.537	0.0130375	2.46587		4.129	0.0101005	2.63694		3.344	0.0087509	2.1899		6.211	0.0147184	2.18675		5.184	0.0122323	2.03105			6.45	0.0153629	2.24699
315		5.549	0.0130657	2.47894		4.135	0.0101116	2.64705		3.351	0.00876214	2.19866		6.26	0.0148484	2.2016		5.253	0.0123858	2.04343			6.437	0.0153272	2.26232
316		5.557	0.0130846	2.49202		4.141	0.0101226	2.65717		3.359	0.00877499	2.20743		6.304	0.014966	2.21656		5.317	0.0125299	2.05596			6.419	0.0152778	2.27759
317		5.562	0.0130964	2.50512		4.147	0.0101337	2.66731		3.366	0.00878625	2.21622		6.343	0.0150711	2.23164		5.376	0.0126641	2.06863			6.398	0.0152204	2.29281
318		5.564	0.0131011	2.51822		4.152	0.0101429	2.67745		3.374	0.00879914	2.22502		6.377	0.0151632	2.2468		5.43	0.0127882	2.08141			6.372	0.0151496	2.30796
319		5.563	0.0130987	2.53132		4.157	0.0101522	2.6876		3.381	0.00881043	2.23383		6.405	0.0152395	2.26204		5.478	0.0128994	2.09431			6.342	0.0150684	2.32303
320		5.56	0.0130916	2.54441		4.162	0.0101614	2.69777		3.388	0.00882173	2.24265		6.427	0.0152997	2.27734		5.521	0.0129999	2.10731			6.309	0.0149795	2.33801
321		5.553	0.0130751	2.55748		4.167	0.0101707	2.70794		3.394	0.00883143	2.25148		6.444	0.0153464	2.29268		5.559	0.0130893	2.1204			6.272	0.0148804	2.35289
322		5.543	0.0130516	2.57054		4.171	0.0101781	2.71811		3.4	0.00884114	2.26032		6.456	0.0153795	2.30806		5.592	0.0131674	2.13357			6.232	0.0147739	2.36767
323		5.531	0.0130234	2.58356		4.175	0.0101855	2.7283		3.405	0.00884924	2.26917		6.462	0.015396	2.32346		5.62	0.013234	2.1468			6.189	0.0146604	2.38233
324		5.517	0.0129905	2.59655		4.178	0.0101911	2.73849		3.41	0.00885735	2.27803		6.463	0.0153988	2.33886		5.642	0.0132866	2.16009			6.143	0.0145398	2.39687
325		5.5	0.0129507	2.6095		4.181	0.0101967	2.74869		3.415	0.00886547	2.2869		6.459	0.0153877	2.35425		5.66	0.0133298	2.17342			6.094	0.0144124	2.41128
326		5.481	0.0129064	2.62241		4.183	0.0102004	2.75889		3.418	0.00887034	2.29577		6.45	0.0153629	2.36961		5.672	0.0133586	2.18678			6.043	0.0142809	2.42556
327		5.46	0.0128576	2.63526		4.184	0.0102022	2.76909		3.421	0.00887521	2.30464		6.437	0.0153272	2.38494		5.68	0.0133779	2.20016			5.989	0.014143	2.4397
328		5.437	0.0128043	2.64807		4.185	0.0102041	2.77929		3.422	0.00887684	2.31352		6.419	0.0152778	2.40021		5.683	0.0133851	2.21354			5.933	0.0140013	2.4537
329		5.412	0.0127467	2.66082		4.185	0.0102041	2.7895		3.424	0.00888009	2.3224		6.398	0.0152204	2.41544		5.682	0.0133827	2.22692			5.876	0.0138584	2.46756
330		5.386	0.012687	2.6735		4.185	0.0102041	2.7997		3.424	0.00888009	2.33128		6.372	0.0151496	2.43058		5.676	0.0133683	2.24029			5.816	0.0137096	2.48127
331		5.359	0.0126253	2.68613		4.183	0.0102004	2.8099		3.423	0.00887846	2.34016		6.342	0.0150684	2.44565		5.666	0.0133442	2.25364			5.756	0.0135623	2.49483
332		5.331	0.0125616	2.69869		4.182	0.0101985	2.8201		3.421	0.00887521	2.34903		6.309	0.0149795	2.46063		5.652	0.0133106	2.26695			5.695	0.0134141	2.50825
333		5.301	0.0124937	2.71118		4.179	0.010193	2.83029		3.419	0.00887196	2.35791		6.272	0.0148804	2.47551		5.633	0.0132651	2.28021			5.633	0.0132651	2.52151
334		5.27	0.0124239	2.72361		4.177	0.0101892	2.84048		3.415	0.00886547	2.36677		6.232	0.0147739	2.49029		5.611	0.0132126	2.29343			5.57	0.0131153	2.53463
335		5.239	0.0123545	2.73596		4.173	0.0101818	2.85067		3.411	0.00885897	2.37563		6.189	0.0146604	2.50495		5.586	0.0131532	2.30658			5.508	0.0129694	2.5476
336		5.207	0.0122833	2.74824		4.169	0.0101744	2.86084		3.406	0.00885086	2.38448		6.143	0.0145398	2.51949		5.557	0.0130846	2.31966			5.446	0.0128252	2.56042
337		5.176	0.0122146	2.76046		4.165	0.010167	2.87101		3.4	0.00884114	2.39332		6.094	0.0144124	2.5339		5.525	0.0130093	2.33267	fry		5.385	0.0126847	2.57311
338		5.142	0.0121397	2.7726		4.16	0.0101577	2.88116		3.394	0.00883143	2.40215		6.043	0.0142809	2.54818		5.49	0.0129274	2.3456			5.324	0.0125457	2.58565
339		5.078	0.012	2.7846		4.155	0.0101485	2.89131		3.386	0.0088185	2.41097		5.989	0.014143	2.56232		5.453	0.0128414	2.35844			5.265	0.0124127	2.59807
340		4.92	0.0116615	2.79626		4.15	0.0101393	2.90145		3.378	0.00880559	2.41978		5.933	0.0140013	2.57632		5.415	0.0127536	2.37119			4.95	0.0117251	2.60979
341		4.745	0.0112974	2.80756		4.144	0.0101282	2.91158		3.37	0.00879269	2.42857		5.876	0.0138584	2.59018		5.374	0.0126595	2.38385			4.748	0.0113036	2.62109
342		4.553	0.0109105	2.81847		4.138	0.0101171	2.9217		3.361	0.0087782	2.43735		5.816	0.0137096	2.60389		5.333	0.0125661	2.39642			4.15	0.0101393	2.63123
343		4.69	0.0111852	2.82965		4.132	0.0101061	2.9318		3.351	0.00876214	2.44611		5.756	0.0135623	2.61745		5.291	0.0124712	2.40889			4.867	0.0115501	2.64278
344		4.659	0.0111225	2.84078		4.126	0.010095	2.9419		3.34	0.00874449	2.45485		5.695	0.0134141	2.63087		5.249	0.0123769	2.42127			4.84	0.0114937	2.65428
345		4.02422	0.00990948	2.85069		4.12	0.010084	2.95198		3.33	0.00872848	2.46358		5.633	0.0132651	2.64413		5.207	0.0122833	2.43355			4.81	0.0114314	2.66571
346		3.257	0.00861247	2.8593		4.113	0.0100711	2.96205		3.318	0.00870931	2.47229		5.57	0.0131153	2.65725		5.166	0.0121925	2.44574			4.781	0.0113714	2.67708
347		3.247	0.00859669	2.86789		4.107	0.0100601	2.97211		3.307	0.00869177	2.48098		5.508	0.0129694	2.67022		5.126	0.0121046	2.45785			4.758	0.0113241	2.6884
348		3.224	0.00856051	2.87646		4.1	0.0100473	2.98216		3.295	0.00867267	2.48966		5.446	0.0128252	2.68304		5.087	0.0120195	2.46987			4.728	0.0112626	2.69967
349		3.211	0.00854012	2.885		4.093	0.0100345	2.9922		3.282	0.00865203	2.49831		5.385	0.0126847	2.69573		5.05	0.0119393	2.48181			4.687	0.0111792	2.71085
350		3.207	0.00853386	2.89353		4.086	0.0100217	3.00222		3.269	0.00863144	2.50694		5.324	0.0125457	2.70827		5.015	0.0118639	2.49367			4.656	0.0111164	2.72196
351		3.185	0.00849949	2.90203		4.079	0.0100089	3.01223		3.255	0.00860931	2.51555		5.265	0.0124127	2.72069		4.93	0.0116827	2.50535			4.62	0.011044	2.73301
352		3.171	0.00847769	2.91051		4.072	0.00999616	3.02222		3.242	0.00858881	2.52414		4.95	0.0117251	2.73241		4.95	0.0117251	2.51708			4.572	0.0109482	2.74396
353		3.154	0.00845129	2.91896		4.064	0.0099816	3.0322		3.227	0.00856522	2.5327		4.748	0.0113036	2.74372		4.75	0.0113077	2.52839			4.521	0.0108472	2.7548
354		3.14	0.0084296	2.92739		4.08	0.0100107	3.04221		3.213	0.00854325	2.54125		4.15	0.0101393	2.75386		4.15	0.0101393	2.53853			4.47	0.0107472	2.76555
355		3.119	0.00839718	2.93578		4.1	0.0100473	3.05226		3.198	0.00851978	2.54977		4.867	0.0115501	2.76541		4.867	0.0115501	2.55008			4.419	0.010648	2.7762
356		3.1	0.00836795	2.94415		4.1	0.0100473	3.06231		3.182	0.00849481	2.55826		4.84	0.0114937	2.7769		4.84	0.0114937	2.56157			4.476	0.0107589	2.78696
357		3.09	0.0083526	2.95251		4.1	0.0100473	3.07236		3.167	0.00847147	2.56673		4.81	0.0114314	2.78833		4.81	0.0114314	2.573			4.281	0.010384	2.79734
358		3.077	0.00833269	2.96084		4.3	0.01042	3.08278		3.151	0.00844664	2.57518		4.781	0.0113714	2.7997		4.781	0.0113714	2.58437			4.204	0.0102395	2.80758
359		3.061	0.00830825	2.96915		4.5	0.0108059	3.09358		3.136	0.00842342	2.5836		4.758	0.0113241	2.81103		4.758	0.0113241	2.5957			4.13	0.0101024	2.81768
360		3.04	0.00827627	2.97742		4.8	0.0114107	3.10499		3.12	0.00839872	2.592		4.728	0.0112626	2.82229		4.728	0.0112626	2.60696			4.048	0.00995253	2.82763
361		3.105	0.00837563	2.9858		5	0.0118317	3.11682		3.105	0.00837563	2.60038		4.687	0.0111792	2.83347		4.687	0.0111792	2.61814			3.962	0.00979766	2.83743
362		3.091	0.00835413	2.99415		5	0.0118317	3.12866		3.089	0.00835107	2.60873		4.656	0.0111164	2.84458		4.656	0.0111164	2.62925			3.875	0.00964334	2.84708
363		3.082	0.00834034	3.00249		5	0.0118317	3.14049		3.074	0.0083281	2.61706		4.62	0.011044	2.85563		4.62	0.011044	2.6403			3.779	0.00947578	2.85655
364		3.066	0.00831588	3.01081		4.9	0.0116194	3.15211		3.059	0.0083052	2.62536		4.572	0.0109482	2.86658		4.572	0.0109482	2.65125			3.681	0.00930761	2.86586
365		3.05	0.00829148	3.0191		4.8	0.0114107	3.16352		3.045	0.00828387	2.63365		4.521	0.0108472	2.87742		4.521	0.0108472	2.66209			3.583	0.0091423	2.875
366		3.038	0.00827323	3.02737		4.7	0.0112056	3.17472		3.031	0.0082626	2.64191		4.47	0.0107472	2.88817		4.47	0.0107472	2.67284			3.477	0.00896668	2.88397
367		3.028	0.00825805	3.03563		4.6	0.011004	3.18573		3.016	0.00823987	2.65015		4.419	0.010648	2.89882		4.419	0.010648	2.68349			3.382	0.00881204	2.89278
368		3.347	0.00875572	3.04439		4.5	0.0108059	3.19653		3.013	0.00823533	2.65838		4.476	0.0107589	2.90958		4.476	0.0107589	2.69425			3.286	0.00865838	2.90144
369		3.099	0.00836641	3.05275		4.4	0.0106113	3.20714		2.995	0.00820815	2.66659		4.281	0.010384	2.91996		4.281	0.010384	2.70463			3.182	0.00849481	2.90993
370		2.981	0.00818707	3.06094		4.3	0.01042	3.21756		2.983	0.00819007	2.67478		4.204	0.0102395	2.9302		4.204	0.0102395	2.71487			3.078	0.00833422	2.91827
371		2.97	0.00817054	3.06911		3.891	0.00967155	3.22724		2.974	0.00817654	2.68296		4.23	0.0102881	2.94049		4.13	0.0101024	2.72497			2.984	0.00819158	2.92646
372		2.957	0.00815104	3.07726		3.869	0.00963279	3.23687		2.96	0.00815554	2.69111		4.171	0.0101781	2.95067		4.048	0.00995253	2.73493			2.887	0.00804685	2.93451
373		2.944	0.0081316	3.08539		3.854	0.00960645	3.24648		2.949	0.00813907	2.69925		4.11	0.0100656	2.96073		3.962	0.00979766	2.74472			2.788	0.00790166	2.94241
374		2.93	0.0081107	3.0935		3.841	0.00958367	3.25606		2.945	0.00813309	2.70739		4.03	0.00991992	2.97065		3.875	0.00964334	2.75437			2.697	0.00777044	2.95018
375		2.941	0.00812711	3.10163		3.833	0.00956969	3.26563		2.936	0.00811965	2.71551		3.96	0.00979408	2.98045		3.779	0.00947578	2.76384			2.624	0.00766668	2.95784
376		2.903	0.00807055	3.1097		3.818	0.00954351	3.27517		2.928	0.00810772	2.72361		3.887	0.00966449	2.99011		3.681	0.00930761	2.77315			2.507	0.00750316	2.96535
377		2.884	0.00804241	3.11774		3.805	0.00952088	3.28469		2.915	0.00808837	2.7317		3.853	0.00960469	2.99972		3.583	0.0091423	2.78229			2.416	0.0073783	2.97273
378		2.869	0.00802026	3.12576		3.791	0.00949657	3.29419		2.93	0.0081107	2.73981		3.786	0.0094879	3.0092		3.477	0.00896668	2.79126			2.344	0.00728092	2.98001
379		2.857	0.00800258	3.13377		3.782	0.00948097	3.30367		2.901	0.00806758	2.74788		3.717	0.00936905	3.01857		3.382	0.00881204	2.80007			2.248	0.00715301	2.98716
380		2.85818	0.00800431	3.14177		3.766	0.0094533	3.31312		2.887	0.00804685	2.75593		3.636	0.00923135	3.0278		3.286	0.00865838	2.80873			2.164	0.00704285	2.9942
381		2.84325	0.00798237	3.14975		3.75	0.00942571	3.32255		2.879	0.00803502	2.76396		3.566	0.00911392	3.03692		3.182	0.00849481	2.81723			2.084	0.00693946	3.00114
382		2.82832	0.00796048	3.15771		3.738	0.00940507	3.33196		2.877	0.00803207	2.77199		3.48	0.00897161	3.04589		3.078	0.00833422	2.82556			2.019	0.00685653	3.008
383		2.81339	0.00793865	3.16565		3.728	0.0093879	3.34134		3.195	0.00851509	2.78051		3.407	0.00885249	3.05474		2.984	0.00819158	2.83375			1.985	0.00681353	3.01481
384		2.79846	0.00791688	3.17357		4.047	0.00995071	3.35129		2.851	0.00799376	2.7885		3.301	0.00868222	3.06342		2.887	0.00804685	2.8418			1.967	0.00679088	3.0216
385		2.78353	0.00789516	3.18146		3.799	0.00951045	3.3608		2.83	0.00796295	2.79647		3.3	0.00868062	3.07211		2.788	0.00790166	2.8497			1.762	0.00653787	3.02814
386		2.7686	0.00787351	3.18934		3.681	0.00930761	3.37011		2.825	0.00795563	2.80442		3.5	0.00900451	3.08111		2.697	0.00777044	2.85747			1.67	0.00642729	3.03457
387		2.75367	0.00785191	3.19719		3.67	0.00928891	3.3794		2.82	0.00794831	2.81237		4.3	0.01042	3.09153		2.624	0.00766668	2.86514			1.6	0.00634436	3.04091
388		2.73874	0.00783036	3.20502		3.657	0.00926686	3.38867		2.802	0.00792204	2.82029		5.3	0.0124915	3.10402		2.507	0.00750316	2.87264			1.518	0.00624853	3.04716
389		2.72381	0.00780887	3.21283		3.644	0.00924486	3.39791		2.791	0.00790603	2.8282		5.85	0.0137938	3.11781		2.416	0.0073783	2.88002			1.442	0.00616094	3.05332
390		2.70888	0.00778744	3.22062		3.63	0.00922123	3.40713		2.769	0.00787409	2.83607		3.155	0.00845284	3.12627		2.344	0.00728092	2.8873			1.373	0.00608245	3.0594
391		2.69395	0.00776607	3.22838		3.641	0.00923979	3.41637		2.758	0.00785817	2.84393		2.738	0.0078293	3.1341		2.248	0.00715301	2.89445			1.432	0.00614951	3.06555
392		2.67902	0.00774475	3.23613		3.603	0.00917581	3.42555		2.772	0.00787844	2.85181		2.636	0.00768364	3.14178		2.164	0.00704285	2.90149			1.245	0.00593938	3.07149
393		2.66409	0.00772349	3.24385		3.584	0.00914397	3.43469		2.717	0.0077991	2.85961		2.552	0.00756565	3.14935		2.084	0.00693946	2.90843			1.172	0.00585924	3.07735
394		2.64916	0.00770229	3.25155		3.569	0.00911892	3.44381		2.708	0.00778619	2.86739		2.461	0.00743979	3.15679		2.019	0.00685653	2.91529			1.119	0.0058017	3.08315
395		2.63423	0.00768114	3.25923		3.557	0.00909892	3.45291		2.695	0.00776758	2.87516		2.364	0.00730784	3.16409		1.985	0.00681353	2.9221			1.067	0.00574578	3.0889
396		2.6193	0.00766004	3.26689		3.541	0.00907232	3.46198		2.67	0.0077319	2.88289		2.271	0.00718345	3.17128		1.967	0.00679088	2.9289			1.007	0.0056819	3.09458
397		2.60437	0.00763901	3.27453		3.525	0.0090458	3.47103		2.645	0.00769639	2.89059		2.181	0.00706501	3.17834		1.762	0.00653787	2.93543			0.955	0.00562709	3.10021
398		2.58944	0.00761802	3.28215		3.505	0.00901275	3.48004		2.63	0.00767516	2.89826		2.079	0.00693305	3.18528		1.67	0.00642729	2.94186			0.916	0.00558632	3.1058
399		2.57451	0.0075971	3.28975		3.491	0.00898969	3.48903		2.612	0.00764975	2.90591		1.986	0.0068148	3.19209		1.6	0.00634436	2.9482			0.843	0.00551076	3.11131
400		2.55958	0.00757623	3.29733		3.471	0.00895684	3.49799		2.584	0.00761039	2.91352		1.888	0.00669228	3.19878		1.518	0.00624853	2.95445			0.843	0.00551076	3.11682
401		2.54465	0.00755541	3.30488		3.453	0.00892737	3.50692	late fry	2.561	0.00757821	2.9211		1.83	0.00662077	3.2054		1.442	0.00616094	2.96061			0.796	0.00546263	3.12228
402		2.52972	0.00753465	3.31242		3.44	0.00890615	3.51582		2.544	0.0075545	2.92866		1.706	0.00647035	3.21187		1.373	0.00608245	2.9667			0.767	0.00543314	3.12771
403		2.451	0.00742608	3.31984						2.519	0.00751977	2.93618		1.589	0.00633143	3.2182		1.432	0.00614951	2.97285			0.75	0.00541592	3.13313
404		2.334	0.00726749	3.32711						2.491	0.00748106	2.94366		1.52	0.00625085	3.22446		1.245	0.00593938	2.97879			0.74	0.00540582	3.13853
405		2.223	0.00712005	3.33423						2.477	0.00746177	2.95112		1.438	0.00615637	3.23061		1.172	0.00585924	2.98464			0.71	0.00537562	3.14391
406		2.155	0.00703115	3.34126						2.449	0.00742334	2.95854		1.344	0.00604975	3.23666		1.119	0.0058017	2.99045			0.688	0.00535357	3.14926
407		2.109	0.00697161	3.34823						2.421	0.0073851	2.96593		1.268	0.00596485	3.24263		1.067	0.00574578	2.99619			0.669	0.0053346	3.1546
408		2.031	0.00687177	3.3551						2.389	0.00734163	2.97327		1.183	0.00587125	3.2485		1.007	0.0056819	3.00187			0.671	0.0053366	3.15994
409		1.973	0.00679842	3.3619						2.367	0.00731189	2.98058		1.107	0.00578875	3.25429		0.955	0.00562709	3.0075			0.667	0.00533261	3.16527
410		1.922	0.00673454	3.36864						2.341	0.00727689	2.98786		1.037	0.00571376	3.26		0.916	0.00558632	3.01309			0.648	0.00531371	3.17058
411		1.865	0.00666384	3.3753						2.308	0.0072327	2.99509		0.957	0.00562919	3.26563		0.843	0.00551076	3.0186			0.645	0.00531073	3.17589
412		1.805	0.00659018	3.38189						2.291	0.00721003	3.0023		0.906	0.00557591	3.27121		0.843	0.00551076	3.02411			0.653	0.00531868	3.18121
413		1.748	0.00652093	3.38841						2.257	0.00716491	3.00947		0.834	0.00550151	3.27671		0.796	0.00546263	3.02957			0.605	0.00527118	3.18648
414		1.702	0.00646555	3.39488						2.236	0.00713717	3.0166		0.771	0.0054372	3.28214		0.767	0.00543314	3.03501			0.566	0.00523289	3.19171
415		1.652	0.00640587	3.40128						2.203	0.00709379	3.0237		0.721	0.00538667	3.28753		0.75	0.00541592	3.04042			0.517	0.00518515	3.1969
416		1.606	0.00635143	3.40763						2.17	0.00705067	3.03075		0.658	0.00532365	3.29285		0.74	0.00540582	3.04583			0.479	0.00514843	3.20205
417		1.564	0.00630212	3.41394						2.15	0.00702465	3.03777		0.605	0.00527118	3.29813		0.71	0.00537562	3.0512			0.444	0.00511482	3.20716
418		1.52	0.00625085	3.42019						2.019	0.00685653	3.04463		0.566	0.00523289	3.30336		0.688	0.00535357	3.05656			0.413	0.00508523	3.21225
419		1.48	0.00620459	3.42639						2.096	0.00695488	3.05158		0.517	0.00518515	3.30854		0.669	0.0053346	3.06189			0.379	0.00505296	3.2173
420		1.444	0.00616323	3.43255						2.066	0.0069164	3.0585		0.479	0.00514843	3.31369		0.671	0.0053366	3.06723			0.356	0.00503125	3.22233
421		1.421	0.00613695	3.43869						2.043	0.00688704	3.06539		0.444	0.00511482	3.31881		0.667	0.00533261	3.07256			0.326	0.00500306	3.22734
422		1.379	0.00608924	3.44478						2.024	0.00686288	3.07225		0.413	0.00508523	3.32389		0.648	0.00531371	3.07787			0.303	0.00498155	3.23232
423		1.412	0.0061267	3.45091						1.996	0.00682742	3.07908		0.379	0.00505296	3.32895		0.645	0.00531073	3.08318			0.293	0.00497223	3.23729
424		1.392	0.00610397	3.45701						1.971	0.0067959	3.08587		0.356	0.00503125	3.33398		0.653	0.00531868	3.0885			0.267	0.00494806	3.24224
425		1.298	0.00599822	3.46301						1.954	0.00677456	3.09265		0.326	0.00500306	3.33898		0.645	0.00531073	3.09381			0.253	0.0049351	3.24717
426		1.273	0.0059704	3.46898						1.92	0.00673205	3.09938		0.303	0.00498155	3.34396		0.644	0.00530974	3.09912			0.236	0.0049194	3.25209
427		1.251	0.00594601	3.47493						1.92	0.00673205	3.10611		0.293	0.00497223	3.34893		0.649	0.0053147	3.10444			0.22	0.00490467	3.257
428		1.243	0.00593717	3.48086						1.894	0.00669972	3.11281		0.267	0.00494806	3.35388		0.649	0.0053147	3.10975			0.208	0.00489365	3.26189
429		1.227	0.00591952	3.48678	late fry					1.873	0.00667372	3.11949		0.253	0.0049351	3.35882		0.655	0.00532067	3.11507			0.19	0.00487716	3.26677
430		1.2	0.00588985	3.49267						1.868	0.00666754	3.12615		0.236	0.0049194	3.36374		0.659	0.00532464	3.1204			0.181	0.00486894	3.27164
431										1.86	0.00665767	3.13281		0.22	0.00490467	3.36864		0.659	0.00532464	3.12572			0.166	0.00485526	3.27649
432										1.843	0.00663674	3.13945		0.208	0.00489365	3.37353		0.668	0.0053336	3.13106			0.15	0.00484072	3.28133
433										1.828	0.00661832	3.14607		0.19	0.00487716	3.37841		0.665	0.00533062	3.13639			0.148	0.0048389	3.28617
434										1.809	0.00659506	3.15266		0.181	0.00486894	3.38328		0.668	0.0053336	3.14172			0.136	0.00482802	3.291
435										1.809	0.00659506	3.15926		0.166	0.00485526	3.38814		0.673	0.00533859	3.14706			0.098	0.00479373	3.29579
436										1.803	0.00658773	3.16584		0.15	0.00484072	3.39298		0.675	0.00534058	3.1524			0.087	0.00478385	3.30058
437										1.786	0.00656701	3.17241		0.148	0.0048389	3.39782		0.679	0.00534458	3.15774			0.081	0.00477846	3.30536
438										1.776	0.00655486	3.17897		0.136	0.00482802	3.40264		0.68	0.00534558	3.16309			0.072	0.0047704	3.31013
439										1.774	0.00655243	3.18552		0.14	0.00483165	3.40747		0.68	0.00534558	3.16844			0.068	0.00476682	3.31489
440										1.765	0.00654151	3.19206		0.13	0.00482259	3.4123		0.676	0.00534158	3.17378			0.06	0.00475967	3.31965
441										1.764	0.00654029	3.1986		0.12	0.00481356	3.41711		0.765	0.00543111	3.17921			0.058	0.00475788	3.32441
442										1.747	0.00651972	3.20512		0.11	0.00480453	3.42192		0.676	0.00534158	3.18455			0.042	0.00474362	3.32915
443										1.747	0.00651972	3.21164		0.1	0.00479553	3.42671		0.673	0.00533859	3.18989			0.03	0.00473295	3.33389
444										1.746	0.00651851	3.21816		0.1	0.00479553	3.43151		0.673	0.00533859	3.19523			0.03	0.00473295	3.33862
445										1.736	0.00650644	3.22466		0.1	0.00479553	3.4363		0.671	0.0053366	3.20056			0.103	0.00479823	3.34342
446										1.731	0.00650041	3.23116		0.09	0.00478654	3.44109	late fry	0.668	0.0053336	3.2059			0.044	0.0047454	3.34816
447										1.728	0.00649679	3.23766		0.1		3.44109		0.664	0.00532962	3.21123			0.02	0.00472407	3.35289
448										1.718	0.00648476	3.24415						0.661	0.00532663	3.21655			0.023	0.00472673	3.35761
449										1.712	0.00647755	3.25062						0.648	0.00531371	3.22187			0.028	0.00473117	3.36235
450										1.705	0.00646915	3.25709						0.55	0.00521725	3.22708			0.02	0.00472407	3.36707
451										1.702	0.00646555	3.26356						0.45	0.00512056	3.2322			0.011	0.0047161	3.37179
452										1.695	0.00645716	3.27002						0.546	0.00521335	3.23742			0.108	0.00480273	3.37659
453										1.798	0.00658163	3.2766						0.633	0.00529884	3.24272			0.023	0.00472673	3.38132
454										2.516	0.00751562	3.28411	late fry					0.63	0.00529587	3.24801			0.063	0.00476235	3.38608
455										2.832	0.00796588	3.29208						0.625	0.00529092	3.2533			0.145	0.00483618	3.39091
																		0.624	0.00528993	3.25859			0.024	0.00472762	3.39564
																		0.618	0.005284	3.26388			0.022	0.00472584	3.40037
																		0.364	0.00503879	3.26892			0.02	0.00472407	3.40509
																		0.636	0.00530181	3.27422			0.02	0.00472407	3.40982
																		0.611	0.00527709	3.2795			0.022	0.00472584	3.41454
																		0.608	0.00527414	3.28477			0.024	0.00472762	3.41927
																		0.616	0.00528203	3.29005			0.042	0.00474362	3.42401
																		0.617	0.00528302	3.29533			0.026	0.00472939	3.42874
																		0.618	0.005284	3.30062			0.029	0.00473206	3.43347
																		0.621	0.00528697	3.30591			0.033	0.00473561	3.43821
																		0.624	0.00528993	3.3112			0.046	0.00474718	3.44296
																		0.634	0.00529983	3.3165			0.035	0.00473739	3.44769
																		0.635	0.00530082	3.3218			0.047	0.00474807	3.45244
																		0.657	0.00532265	3.32712			0.043	0.00474451	3.45719
																		0.645	0.00531073	3.33243			0.067	0.00476593	3.46195
																		0.651	0.00531669	3.33775			0.046	0.00474718	3.4667
																		0.658	0.00532365	3.34307			0.047	0.00474807	3.47145
																		0.671	0.0053366	3.34841			0.05	0.00475075	3.4762
																		0.667	0.00533261	3.35374			0.055	0.00475521	3.48095
																		0.682	0.00534757	3.35909			0.052	0.00475253	3.48571
																		0.68	0.00534558	3.36443			0.05	0.00475075	3.49046
																		0.7	0.00536558	3.3698			0.05	0.00475075	3.49521
																		0.686	0.00535157	3.37515			0.05	0.00475075	3.49996	late fry
																		0.689	0.00535457	3.3805			0.04	0.00474184	3.5047
																		0.694	0.00535957	3.38586
																		0.696	0.00536158	3.39123
																		0.695	0.00536058	3.39659
																		0.694	0.00535957	3.40195
																		0.701	0.00536659	3.40731
																		0.696	0.00536158	3.41267
																		0.693	0.00535857	3.41803
																		0.694	0.00535957	3.42339
																		0.695	0.00536058	3.42875
																		0.695	0.00536058	3.43411
																		0.694	0.00535957	3.43947
																		0.696	0.00536158	3.44483
																		0.695	0.00536058	3.45019
																		0.697	0.00536258	3.45556
																		0.699	0.00536458	3.46092
																		0.719	0.00538466	3.46631
																		0.712	0.00537762	3.47168
																		0.716	0.00538164	3.47707
																		0.733	0.00539876	3.48246
																		0.724	0.00538969	3.48785
																		0.745	0.00541087	3.49326
																		0.757	0.00542301	3.49869
																		0.779	0.00544533	3.50413
																		0.784	0.00545041	3.50958
																		0.802	0.00546876	3.51505
																		0.822	0.00548921	3.52054
																		0.823	0.00549023	3.52603
																		0.849	0.00551693	3.53155
																		0.865	0.00553343	3.53708
																		0.879	0.0055479	3.54263
																		0.901	0.00557071	3.5482
																		0.898	0.0055676	3.55377
																		0.922	0.00559257	3.55936
																		0.935	0.00560615	3.56497
																		0.945	0.00561661	3.57058
																		0.948	0.00561975	3.5762
																		0.962	0.00563444	3.58184
																		0.968	0.00564075	3.58748
																		0.963	0.00563549	3.59311
																		0.982	0.00565549	3.59877
																		0.983	0.00565654	3.60443
																		0.984	0.0056576	3.61008
																		0.982	0.00565549	3.61574
																		0.991	0.00566498	3.6214
																		0.984	0.0056576	3.62706
																		0.987	0.00566076	3.63272
																		0.984	0.0056576	3.63838
																		0.981	0.00565443	3.64403
																		0.981	0.00565443	3.64969
																		0.973	0.00564601	3.65534
																		0.942	0.00561347	3.66095
																		0.983	0.00565654	3.66661
																		0.982	0.00565549	3.67226
																		0.986	0.00565971	3.67792
																		0.987	0.00566076	3.68358
																		0.991	0.00566498	3.68925
																		0.99	0.00566393	3.69491
																		0.998	0.00567238	3.70058
																		1.003	0.00567767	3.70626
																		1.007	0.0056819	3.71194
																		1.014	0.00568932	3.71763
																		1.026	0.00570206	3.72333
																		1.026	0.00570206	3.72904
																		1.038	0.00571482	3.73475
																		1.058	0.00573616	3.74049
																		1.046	0.00572335	3.74621
																		1.058	0.00573616	3.75195
																		1.078	0.00575757	3.7577
																		1.065	0.00574364	3.76345
																		1.046	0.00572335	3.76917
																		1.077	0.0057565	3.77493
																		1.08	0.00575971	3.78069
																		1.081	0.00576079	3.78645
																		1.9	0.00670717	3.79315
																		1.087	0.00576723	3.79892
																		1.092	0.0057726	3.80469
																		1.096	0.0057769	3.81047
																		1.096	0.0057769	3.81625
																		1.101	0.00578229	3.82203
																		1.096	0.0057769	3.82781
																		1.105	0.0057866	3.83359
																		1.107	0.00578875	3.83938
																		1.105	0.0057866	3.84517
																		1.112	0.00579414	3.85096
																		1.113	0.00579522	3.85676
																		1.116	0.00579846	3.86256
																		1.121	0.00580386	3.86836
																		1.128	0.00581143	3.87417
																		1.136	0.0058201	3.87999
																		1.136	0.0058201	3.88581
																		1.143	0.00582769	3.89164
																		1.15	0.00583529	3.89748
																		1.161	0.00584725	3.90332
																		1.6	0.00634436	3.90967
																		1.178	0.00586578	3.91553	late fry
																		1.193	0.00588218	3.92142

## Sheet: ST_regime-temp+development
Daily temperatures used in the experiment with the ST regime and the time of transition to the next developmental stage revealed for the morphs (coloured and labeled)
																										the Arrhenius equation coefficients
		DV series				N1g morph series		d		N2 morph series				N3 morph series				L morph series				W morphs series				A	8.56769e+19
day of the experiment		temperature	daily D	D accumulation		temperature	daily D	D accumulation		temperature	daily D	D accumulation		temperature	daily D	D accumulation		temperature	daily D	D accumulation		temperature	daily D	D accumulation		Ea	116281
1		3.576	0.0091306	0.0091306		6.104	0.0144383	0.0144383		5.1	0.0120478	0.0120478		6.104	0.0144383	0.0144383		6.104	0.0144383	0.0144383		6.104	0.0144383	0.0144383
2		3.557	0.00909892	0.0182295		5.953	0.0140517	0.02849		5.05	0.0119393	0.0239872		5.953	0.0140517	0.02849		5.953	0.0140517	0.02849		5.953	0.0140517	0.02849
3		3.53	0.00905408	0.0272836		5.838	0.013764	0.042254		5	0.0118317	0.0358189		5.838	0.013764	0.042254		5.838	0.013764	0.042254		5.838	0.013764	0.042254
4		3.524	0.00904415	0.0363278		5.105	0.0120587	0.0543127		4.95	0.0117251	0.047544		5.105	0.0120587	0.0543127		5.105	0.0120587	0.0543127		5.105	0.0120587	0.0543127
5		3.51	0.009021	0.0453488		4.486	0.0107785	0.0650912		4.9	0.0116194	0.0591634		4.486	0.0107785	0.0650912		4.486	0.0107785	0.0650912		4.486	0.0107785	0.0650912
6		3.488	0.00898475	0.0543335		4.17	0.0101763	0.0752674		4.85	0.0115146	0.0706779		4.17	0.0101763	0.0752674		4.17	0.0101763	0.0752674		4.17	0.0101763	0.0752674
7		3.478	0.00896832	0.0633018		4.017	0.00989643	0.0851639		4.8	0.0114107	0.0820886		4.017	0.00989643	0.0851639		4.017	0.00989643	0.0851639		4.017	0.00989643	0.0851639
8		3.45	0.00892247	0.0722243		3.9	0.00968745	0.0948513		4.75	0.0113077	0.0933962		3.9	0.00968745	0.0948513		3.9	0.00968745	0.0948513		3.9	0.00968745	0.0948513
9		3.449	0.00892083	0.0811451		3.8	0.00951219	0.104364		4.7	0.0112056	0.104602		3.8	0.00951219	0.104364		3.8	0.00951219	0.104364		3.8	0.00951219	0.104364
10		3.415	0.00886547	0.0900106		3.7	0.00933998	0.113703		4.65	0.0111043	0.115706		3.7	0.00933998	0.113703		3.7	0.00933998	0.113703		3.7	0.00933998	0.113703
11		3.394	0.00883143	0.098842		3.598	0.00916742	0.122871		4.6	0.011004	0.12671		3.598	0.00916742	0.122871		3.598	0.00916742	0.122871		3.598	0.00916742	0.122871
12		3.375	0.00880075	0.107643		3.591	0.00915569	0.132027		4.55	0.0109045	0.137615		3.591	0.00915569	0.132027		3.591	0.00915569	0.132027		3.591	0.00915569	0.132027
13		3.355	0.00876856	0.116411		3.576	0.0091306	0.141157		4.5	0.0108059	0.148421		3.576	0.0091306	0.141157		3.576	0.0091306	0.141157		3.576	0.0091306	0.141157
14		3.334	0.00873488	0.125146		3.557	0.00909892	0.150256		4.48	0.0107667	0.159187		3.557	0.00909892	0.150256		3.557	0.00909892	0.150256		3.557	0.00909892	0.150256
15		3.31	0.00869655	0.133843		3.53	0.00905408	0.15931		4.46	0.0107276	0.169915		3.53	0.00905408	0.15931		3.53	0.00905408	0.15931		3.53	0.00905408	0.15931
16		3.291	0.00866632	0.142509		3.524	0.00904415	0.168354		4.44	0.0106887	0.180604		3.524	0.00904415	0.168354		3.524	0.00904415	0.168354		3.524	0.00904415	0.168354
17		3.268	0.00862985	0.151139		3.51	0.009021	0.177375		4.42	0.0106499	0.191254		3.51	0.009021	0.177375		3.51	0.009021	0.177375		3.51	0.009021	0.177375
18		3.244	0.00859196	0.159731		3.488	0.00898475	0.18636		4.4	0.0106113	0.201865		3.488	0.00898475	0.18636		3.488	0.00898475	0.18636		3.488	0.00898475	0.18636
19		3.223	0.00855894	0.16829		3.478	0.00896832	0.195328		4.39	0.010592	0.212457		3.478	0.00896832	0.195328		3.478	0.00896832	0.195328		3.478	0.00896832	0.195328
20		3.198	0.00851978	0.17681		3.45	0.00892247	0.204251		4.35	0.0105152	0.222972		3.45	0.00892247	0.204251		3.45	0.00892247	0.204251		3.45	0.00892247	0.204251
21		3.172	0.00847924	0.185289		3.449	0.00892083	0.213172		4.32	0.010458	0.23343		3.449	0.00892083	0.213172		3.449	0.00892083	0.213172		3.449	0.00892083	0.213172
22		3.148	0.00844199	0.193731		3.415	0.00886547	0.222037		4.29	0.010401	0.243831		3.415	0.00886547	0.222037		3.415	0.00886547	0.222037		3.415	0.00886547	0.222037
23		3.267	0.00862827	0.202359		3.394	0.00883143	0.230869		4.27	0.0103632	0.254194		3.394	0.00883143	0.230869		3.394	0.00883143	0.230869		3.394	0.00883143	0.230869
24		3.213	0.00854325	0.210902		3.375	0.00880075	0.239669		4.23	0.0102881	0.264482		3.375	0.00880075	0.239669		3.375	0.00880075	0.239669		3.375	0.00880075	0.239669
25		3.224	0.00856051	0.219463		3.355	0.00876856	0.248438		4.2	0.010232	0.274714		3.355	0.00876856	0.248438		3.355	0.00876856	0.248438		3.355	0.00876856	0.248438
26		3.185	0.00849949	0.227962		3.334	0.00873488	0.257173		4.18	0.0101948	0.284909		3.334	0.00873488	0.257173		3.334	0.00873488	0.257173		3.334	0.00873488	0.257173
27		3.166	0.00846991	0.236432		3.31	0.00869655	0.265869		4.16	0.0101577	0.295067		3.31	0.00869655	0.265869		3.31	0.00869655	0.265869		3.31	0.00869655	0.265869
28		3.152	0.00844819	0.24488		3.291	0.00866632	0.274536		4.15	0.0101393	0.305206		3.291	0.00866632	0.274536		3.291	0.00866632	0.274536		3.291	0.00866632	0.274536
29		3.11	0.00838332	0.253264		3.268	0.00862985	0.283166		4.13	0.0101024	0.315309		3.268	0.00862985	0.283166		3.268	0.00862985	0.283166		3.268	0.00862985	0.283166
30		3.084	0.0083434	0.261607		3.244	0.00859196	0.291758		4.11	0.0100656	0.325374		3.244	0.00859196	0.291758		3.244	0.00859196	0.291758		3.244	0.00859196	0.291758
31		3.099	0.00836641	0.269974		3.223	0.00855894	0.300316		4.08	0.0100107	0.335385		3.223	0.00855894	0.300316		3.223	0.00855894	0.300316		3.223	0.00855894	0.300316
32		3.7	0.00933998	0.279314		3.198	0.00851978	0.308836		4.05	0.00995615	0.345341		3.198	0.00851978	0.308836		3.198	0.00851978	0.308836		3.198	0.00851978	0.308836
33		3.8	0.00951219	0.288826		3.172	0.00847924	0.317315		4.01	0.00988381	0.355225		3.172	0.00847924	0.317315		3.172	0.00847924	0.317315		3.172	0.00847924	0.317315
34		3.72	0.00937418	0.2982		3.148	0.00844199	0.325757		3.96	0.00979408	0.365019		3.148	0.00844199	0.325757		3.148	0.00844199	0.325757		3.148	0.00844199	0.325757
35		3.63	0.00922123	0.307421		3.267	0.00862827	0.334386		3.92	0.00972287	0.374742		3.267	0.00862827	0.334386		3.267	0.00862827	0.334386		3.267	0.00862827	0.334386
36		3.6	0.00917077	0.316592		3.213	0.00854325	0.342929		3.9	0.00968745	0.384429		3.213	0.00854325	0.342929		3.213	0.00854325	0.342929		3.213	0.00854325	0.342929
37		3.6	0.00917077	0.325763		3.224	0.00856051	0.351489		3.86	0.00961698	0.394046		3.224	0.00856051	0.351489		3.224	0.00856051	0.351489		3.224	0.00856051	0.351489
38		3.58	0.00913729	0.3349		3.185	0.00849949	0.359989		3.83	0.00956445	0.403611	eye pigmentation	3.185	0.00849949	0.359989		3.185	0.00849949	0.359989		3.185	0.00849949	0.359989
39		3.55	0.00908728	0.343987		3.166	0.00846991	0.368459		3.8	0.00951219	0.413123		3.166	0.00846991	0.368459		3.166	0.00846991	0.368459		3.166	0.00846991	0.368459
40		3.52	0.00903753	0.353025		3.152	0.00844819	0.376907		3.78	0.00947751	0.4226		3.152	0.00844819	0.376907	eye pigmentation	3.152	0.00844819	0.376907		3.152	0.00844819	0.376907	eye pigmentation
41		3.53	0.00905408	0.362079		3.11	0.00838332	0.38529		3.7	0.00933998	0.43194		3.11	0.00838332	0.38529		3.11	0.00838332	0.38529		3.11	0.00838332	0.38529
42		3.52	0.00903753	0.371116		3.084	0.0083434	0.393634	eye pigmentation	3.66	0.00927194	0.441212		3.084	0.0083434	0.393634		3.084	0.0083434	0.393634		3.084	0.0083434	0.393634
43		3.53	0.00905408	0.380171		3.099	0.00836641	0.402		3.61	0.00918756	0.4504		3.099	0.00836641	0.402		3.099	0.00836641	0.402	eye pigmentation	3.099	0.00836641	0.402
44		3.53	0.00905408	0.389225		3.7	0.00933998	0.41134		3.56	0.00910392	0.459504		3.7	0.00933998	0.41134		3.7	0.00933998	0.41134		3.7	0.00933998	0.41134
45		3.52	0.00903753	0.398262	eye pigmentation	3.8	0.00951219	0.420852		3.5	0.00900451	0.468508		3.8	0.00951219	0.420852		3.8	0.00951219	0.420852		3.8	0.00951219	0.420852
46		3.50458	0.00901207	0.407274		3.72	0.00937418	0.430227		3.46	0.00893882	0.477447		3.72	0.00937418	0.430227		3.72	0.00937418	0.430227		3.72	0.00937418	0.430227
47		3.50174	0.00900738	0.416282		3.63	0.00922123	0.439448		3.4	0.00884114	0.486288		3.63	0.00922123	0.439448		3.63	0.00922123	0.439448		3.63	0.00922123	0.439448
48		3.49708	0.0089997	0.425281		3.6	0.00917077	0.448619		3.32	0.0087125	0.495001		3.6	0.00917077	0.448619		3.6	0.00917077	0.448619		3.6	0.00917077	0.448619
49		3.47417	0.00896203	0.434243		3.6	0.00917077	0.457789		3.22	0.00855423	0.503555		3.6	0.00917077	0.457789		3.6	0.00917077	0.457789		3.6	0.00917077	0.457789
50		3.43542	0.00889867	0.443142		3.58	0.00913729	0.466927		3.12	0.00839872	0.511954		3.58	0.00913729	0.466927		3.58	0.00913729	0.466927		3.58	0.00913729	0.466927
51		3.41708	0.00886885	0.452011		3.55	0.00908728	0.476014		3.02	0.00824593	0.5202		3.55	0.00908728	0.476014		3.55	0.00908728	0.476014		3.55	0.00908728	0.476014
52		3.38	0.00880881	0.46082		3.52	0.00903753	0.485051		2.92	0.00809581	0.528295		3.52	0.00903753	0.485051		3.52	0.00903753	0.485051		3.52	0.00903753	0.485051
53		3.39792	0.00883777	0.469657		3.53	0.00905408	0.494106		2.9	0.0080661	0.536362		3.53	0.00905408	0.494106		3.53	0.00905408	0.494106		3.53	0.00905408	0.494106
54		3.435	0.00889799	0.478555		3.52	0.00903753	0.503143		2.88	0.0080365	0.544398		3.52	0.00903753	0.503143		3.52	0.00903753	0.503143		3.52	0.00903753	0.503143
55		3.441	0.00890778	0.487463		3.53	0.00905408	0.512197		2.87	0.00802174	0.55242		3.53	0.00905408	0.512197		3.53	0.00905408	0.512197		3.53	0.00905408	0.512197
56		3.373	0.00879752	0.496261		3.53	0.00905408	0.521251		2.86	0.008007	0.560427		3.53	0.00905408	0.521251		3.53	0.00905408	0.521251		3.53	0.00905408	0.521251
57		3.414	0.00886384	0.505125		3.52	0.00903753	0.530289		2.85	0.00799229	0.568419		3.52	0.00903753	0.530289		3.52	0.00903753	0.530289		3.52	0.00903753	0.530289
58		3.406	0.00885086	0.513975		3.50458	0.00901207	0.539301		2.86	0.008007	0.576426		3.50458	0.00901207	0.539301		3.50458	0.00901207	0.539301		3.50458	0.00901207	0.539301
59		3.406	0.00885086	0.522826		3.50174	0.00900738	0.548308		2.85	0.00799229	0.584418		3.50174	0.00900738	0.548308		3.50174	0.00900738	0.548308		3.50174	0.00900738	0.548308
60		3.392	0.0088282	0.531654		3.49708	0.0089997	0.557308		2.85	0.00799229	0.592411		3.49708	0.0089997	0.557308		3.49708	0.0089997	0.557308		3.49708	0.0089997	0.557308
61		3.4	0.00884114	0.540496		3.47417	0.00896203	0.56627		2.85	0.00799229	0.600403		3.47417	0.00896203	0.56627		3.47417	0.00896203	0.56627		3.47417	0.00896203	0.56627
62		3.384	0.00881527	0.549311		3.43542	0.00889867	0.575169		3.12	0.00839872	0.608802		2.83	0.00796295	0.574233		3.43542	0.00889867	0.575169		2.83	0.00796295	0.574233
63		3.402	0.00884438	0.558155		3.41708	0.00886885	0.584037		3.63	0.00922123	0.618023		2.83	0.00796295	0.582196		3.41708	0.00886885	0.584037		2.83	0.00796295	0.582196
64		3.451	0.0089241	0.567079		3.38	0.00880881	0.592846		3.6	0.00917077	0.627194		2.83	0.00796295	0.590159		3.38	0.00880881	0.592846		2.83	0.00796295	0.590159
65		3.417	0.00886871	0.575948		3.39792	0.00883777	0.601684		3.6	0.00917077	0.636364		2.83	0.00796295	0.598122		3.39792	0.00883777	0.601684		2.83	0.00796295	0.598122
66		3.438	0.00890288	0.584851		3.435	0.00889799	0.610582		3.58	0.00913729	0.645502		2.83	0.00796295	0.606085		3.435	0.00889799	0.610582		2.83	0.00796295	0.606085
67		3.409	0.00885573	0.593707		3.441	0.00890778	0.61949		3.55	0.00908728	0.654589		2.83	0.00796295	0.614048		3.441	0.00890778	0.61949		2.83	0.00796295	0.614048
68		3.507	0.00901605	0.602723		3.373	0.00879752	0.628287		3.52	0.00903753	0.663627		2.83	0.00796295	0.622011		3.373	0.00879752	0.628287		2.83	0.00796295	0.622011
69		3.424	0.00888009	0.611603		3.414	0.00886384	0.637151		3.53	0.00905408	0.672681		2.83	0.00796295	0.629974		3.414	0.00886384	0.637151		2.83	0.00796295	0.629974
70		3.39	0.00882496	0.620428		3.406	0.00885086	0.646002		3.52	0.00903753	0.681718		2.83	0.00796295	0.637936		3.406	0.00885086	0.646002		2.83	0.00796295	0.637936
71		3.402	0.00884438	0.629272		3.406	0.00885086	0.654853		3.53	0.00905408	0.690772		2.83	0.00796295	0.645899		3.406	0.00885086	0.654853		2.83	0.00796295	0.645899
72		3.36	0.0087766	0.638049		3.392	0.0088282	0.663681		3.53	0.00905408	0.699826		2.83	0.00796295	0.653862		3.392	0.0088282	0.663681		2.83	0.00796295	0.653862
73		3.378	0.00880559	0.646854		3.4	0.00884114	0.672522		3.52	0.00903753	0.708864		2.83	0.00796295	0.661825		3.4	0.00884114	0.672522		2.83	0.00796295	0.661825
74		3.284	0.0086552	0.65551		3.384	0.00881527	0.681338		3.50458	0.00901207	0.717876		2.83	0.00796295	0.669788		3.384	0.00881527	0.681338		2.83	0.00796295	0.669788
75		3.293	0.00866949	0.664179		3.402	0.00884438	0.690182		3.50174	0.00900738	0.726883		2.83	0.00796295	0.677751		3.402	0.00884438	0.690182		2.83	0.00796295	0.677751
76		3.298	0.00867744	0.672857		3.451	0.0089241	0.699106		3.49708	0.0089997	0.735883		2.83	0.00796295	0.685714		3.451	0.0089241	0.699106		2.83	0.00796295	0.685714
77		3.337	0.00873969	0.681596		3.417	0.00886871	0.707975		3.47417	0.00896203	0.744845		2.83	0.00796295	0.693677		3.417	0.00886871	0.707975		2.83	0.00796295	0.693677
78		3.33	0.00872848	0.690325		3.438	0.00890288	0.716878		2.83	0.00796295	0.752808		2.83	0.00796295	0.70164		3.438	0.00890288	0.716878		2.83	0.00796295	0.70164
79		3.312	0.00869974	0.699024		3.409	0.00885573	0.725733		2.83	0.00796295	0.760771		2.83	0.00796295	0.709603		3.409	0.00885573	0.725733		2.83	0.00796295	0.709603
80		3.327	0.00872369	0.707748		3.507	0.00901605	0.734749		2.83	0.00796295	0.768734		2.83	0.00796295	0.717566		3.507	0.00901605	0.734749		2.83	0.00796295	0.717566
81		3.373	0.00879752	0.716546		3.424	0.00888009	0.743629		2.83	0.00796295	0.776697		2.83	0.00796295	0.725529		3.424	0.00888009	0.743629		2.83	0.00796295	0.725529
82		3.373	0.00879752	0.725343		3.39	0.00882496	0.752454		2.83	0.00796295	0.78466		2.83	0.00796295	0.733492		3.39	0.00882496	0.752454		2.83	0.00796295	0.733492
83		3.415	0.00886547	0.734209		3.402	0.00884438	0.761299		2.83	0.00796295	0.792623		2.892	0.00805425	0.741546		3.402	0.00884438	0.761299		2.892	0.00805425	0.741546
84		3.334	0.00873488	0.742944		3.36	0.0087766	0.770075		2.83	0.00796295	0.800586		2.901	0.00806758	0.749614		3.36	0.0087766	0.770075		2.901	0.00806758	0.749614
85		3.352	0.00876374	0.751707		3.378	0.00880559	0.778881		2.83	0.00796295	0.808549		2.874	0.00802764	0.757641		3.378	0.00880559	0.778881		2.874	0.00802764	0.757641
86		3.286	0.00865838	0.760366		3.284	0.0086552	0.787536		2.83	0.00796295	0.816512		2.828	0.00796002	0.765601		3.284	0.0086552	0.787536		2.828	0.00796002	0.765601
87		3.34875	0.00875852	0.769124		3.293	0.00866949	0.796206		2.83	0.00796295	0.824474		2.744	0.00783795	0.773439		3.293	0.00866949	0.796206		2.744	0.00783795	0.773439
88		3.385	0.00881688	0.777941		3.298	0.00867744	0.804883		2.83	0.00796295	0.832437		2.7	0.00777473	0.781214		3.298	0.00867744	0.804883		2.7	0.00777473	0.781214
89		3.40958	0.00885667	0.786798		3.337	0.00873969	0.813623		2.83	0.00796295	0.8404		2.807	0.00792933	0.789143		3.337	0.00873969	0.813623		2.807	0.00792933	0.789143
90		3.33417	0.00873515	0.795533		3.33	0.00872848	0.822351		2.83	0.00796295	0.848363		3.115	0.00839102	0.797534		3.33	0.00872848	0.822351		3.115	0.00839102	0.797534
91		3.32458	0.00871982	0.804253		3.312	0.00869974	0.831051		2.83	0.00796295	0.856326		2.802	0.00792204	0.805456		3.312	0.00869974	0.831051		2.802	0.00792204	0.805456
92		3.37708	0.00880411	0.813057		3.327	0.00872369	0.839775		2.83	0.00796295	0.864289		2.594	0.00762443	0.813081		3.327	0.00872369	0.839775		2.594	0.00762443	0.813081
93		3.28833	0.00866208	0.821719		3.373	0.00879752	0.848572		2.83	0.00796295	0.872252		2.762	0.00786395	0.820945		3.373	0.00879752	0.848572		2.762	0.00786395	0.820945
94		3.32167	0.00871516	0.830434		3.373	0.00879752	0.85737		2.83	0.00796295	0.880215		2.688	0.00775757	0.828702		3.373	0.00879752	0.85737		2.688	0.00775757	0.828702
95		3.35708	0.00877191	0.839206		3.415	0.00886547	0.866235		2.83	0.00796295	0.888178		2.834	0.00796881	0.836671		3.415	0.00886547	0.866235		2.834	0.00796881	0.836671
96		3.34208	0.00874783	0.847954		3.334	0.00873488	0.87497		2.83	0.00796295	0.896141		2.76	0.00786106	0.844532		3.334	0.00873488	0.87497		2.76	0.00786106	0.844532
97		3.2725	0.00863698	0.856591		3.352	0.00876374	0.883734		2.83	0.00796295	0.904104		2.669	0.00773048	0.852263		3.352	0.00876374	0.883734		2.669	0.00773048	0.852263
98		3.43417	0.00889664	0.865487		3.286	0.00865838	0.892392		2.83	0.00796295	0.912067		2.583	0.00760899	0.859872		3.286	0.00865838	0.892392		2.583	0.00760899	0.859872
99		3.295	0.00867267	0.87416		3.34875	0.00875852	0.901151		2.892	0.00805425	0.920121		2.85792	0.00800393	0.867876		3.34875	0.00875852	0.901151		2.85792	0.00800393	0.867876
100		3.32833	0.00872582	0.882886		3.385	0.00881688	0.909968		2.901	0.00806758	0.928189		2.82	0.00794831	0.875824		3.385	0.00881688	0.909968		2.82	0.00794831	0.875824
101		3.25417	0.00860799	0.891494		3.40958	0.00885667	0.918824		2.874	0.00802764	0.936216		2.89333	0.00805622	0.88388		3.40958	0.00885667	0.918824		2.89333	0.00805622	0.88388
102		3.28125	0.00865084	0.900145		3.33417	0.00873515	0.927559		2.828	0.00796002	0.944176		2.7725	0.00787916	0.891759		3.33417	0.00873515	0.927559		2.7725	0.00787916	0.891759
103		3.25292	0.00860602	0.908751		3.32458	0.00871982	0.936279		2.744	0.00783795	0.952014		2.88167	0.00803896	0.899798		3.32458	0.00871982	0.936279		2.88167	0.00803896	0.899798
104		3.31708	0.00870785	0.917459		3.37708	0.00880411	0.945083		2.7	0.00777473	0.959789		2.83125	0.00796478	0.907763		3.37708	0.00880411	0.945083		2.83125	0.00796478	0.907763
105		3.3525	0.00876454	0.926223		3.28833	0.00866208	0.953745		2.807	0.00792933	0.967718		2.83708	0.00797333	0.915736		3.28833	0.00866208	0.953745		2.83708	0.00797333	0.915736
106		3.29211	0.00866807	0.934891		3.32167	0.00871516	0.962461		3.115	0.00839102	0.976109		2.6975	0.00777115	0.923508		3.32167	0.00871516	0.962461		2.6975	0.00777115	0.923508
107		3.36225	0.00878022	0.943671		3.35708	0.00877191	0.971233	hatching	2.802	0.00792204	0.984031	hatching	2.66125	0.00771946	0.931227		3.35708	0.00877191	0.971233		2.66125	0.00771946	0.931227	hatching
108		3.41875	0.00887156	0.952543		3.34208	0.00874783	0.97998		2.594	0.00762443	0.991656		2.61875	0.00765927	0.938886	hatching	3.34208	0.00874783	0.97998		2.61875	0.00765927	0.938886
109		3.4425	0.00891022	0.961453		3.2725	0.00863698	0.988617		2.762	0.00786395	0.99952		2.425	0.00739056	0.946277		3.2725	0.00863698	0.988617		2.425	0.00739056	0.946277
110		3.42667	0.00888443	0.970338		3.43417	0.00889664	0.997514		2.688	0.00775757	1.00728		2.68708	0.00775626	0.954033		3.43417	0.00889664	0.997514	hatching	2.68708	0.00775626	0.954033
111		3.5225	0.00904166	0.979379		3.295	0.00867267	1.00619		2.834	0.00796881	1.01525		2.78167	0.00789246	0.961926		3.295	0.00867267	1.00619		2.78167	0.00789246	0.961926
112		3.51917	0.00903615	0.988415		3.32833	0.00872582	1.01491		2.76	0.00786106	1.02311		2.7925	0.00790821	0.969834		3.32833	0.00872582	1.01491		2.7925	0.00790821	0.969834
113		3.43208	0.00889324	0.997309	hatching	3.45417	0.00892928	1.02384		2.669	0.00773048	1.03084		2.81792	0.00794527	0.977779		3.25417	0.00860799	1.02352		2.81792	0.00794527	0.977779
114		3.41667	0.00886817	1.00618		3.43333	0.00889528	1.03274		2.583	0.00760899	1.03845		2.58292	0.00760888	0.985388		3.28125	0.00865084	1.03217		2.58292	0.00760888	0.985388
115		3.45417	0.00892928	1.01511		3.43875	0.00890411	1.04164	late embryo	2.85792	0.00800393	1.04645		2.56833	0.00758846	0.992976		3.25292	0.00860602	1.04078		2.56833	0.00758846	0.992976	late embryo
116		3.43333	0.00889528	1.024		3.44208	0.00890954	1.05055		2.82	0.00794831	1.0544		2.72167	0.0078058	1.00078	late embryo	3.31708	0.00870785	1.04949		2.72167	0.0078058	1.00078
117		3.43875	0.00890411	1.03291		3.4875	0.00898393	1.05953		2.89333	0.00805622	1.06246	late embryo	2.65542	0.00771117	1.00849		3.3525	0.00876454	1.05825		2.65542	0.00771117	1.00849
118		3.44208	0.00890954	1.04182		3.47792	0.00896819	1.0685		2.7725	0.00787916	1.07033		2.41789	0.00738088	1.01587		3.29211	0.00866807	1.06692		2.41789	0.00738088	1.01587
119		3.4875	0.00898393	1.0508		3.46958	0.00895451	1.07746		2.88167	0.00803896	1.07837		2.79833	0.0079167	1.02379		3.36225	0.00878022	1.0757	late embryo	2.79833	0.0079167	1.02379
120		3.47792	0.00896819	1.05977		3.47958	0.00897092	1.08643		2.83125	0.00796478	1.08634		2.79042	0.00790518	1.0317		3.41875	0.00887156	1.08457		2.79042	0.00790518	1.0317
121		3.46958	0.00895451	1.06872		3.51542	0.00902995	1.09546		2.83708	0.00797333	1.09431		2.88833	0.00804882	1.03974		3.4425	0.00891022	1.09348		2.88833	0.00804882	1.03974
122		3.47958	0.00897092	1.07769	late embryo	3.46458	0.00894632	1.1044		2.6975	0.00777115	1.10208		2.77417	0.00788158	1.04763		3.42667	0.00888443	1.10236		2.77417	0.00788158	1.04763
123		3.51542	0.00902995	1.08672		3.51	0.009021	1.11343		2.66125	0.00771946	1.1098		2.90958	0.00808032	1.05571		3.5225	0.00904166	1.11141		2.90958	0.00808032	1.05571
124		3.46458	0.00894632	1.09567		3.48542	0.00898051	1.12241		2.61875	0.00765927	1.11746		2.8325	0.00796661	1.06367		3.51917	0.00903615	1.12044		2.8325	0.00796661	1.06367
125		3.51	0.009021	1.10469		3.545	0.00907897	1.13149		2.425	0.00739056	1.12485		2.83417	0.00796905	1.07164		3.43208	0.00889324	1.12934		2.83417	0.00796905	1.07164
126		3.48542	0.00898051	1.11367		3.54125	0.00907274	1.14056		2.68708	0.00775626	1.13261		2.75667	0.00785624	1.0795		3.41667	0.00886817	1.1382		2.75667	0.00785624	1.0795
127		3.545	0.00907897	1.12275		3.52917	0.0090527	1.14961		2.78167	0.00789246	1.1405		2.78542	0.00789791	1.0874		3.45417	0.00892928	1.14713		2.78542	0.00789791	1.0874
128		3.54125	0.00907274	1.13182		3.48792	0.00898462	1.1586		2.7925	0.00790821	1.14841		2.76417	0.00786709	1.09526		3.43333	0.00889528	1.15603		2.76417	0.00786709	1.09526
129		3.52917	0.0090527	1.14087		3.435	0.00889799	1.16749		2.81792	0.00794527	1.15635		2.77375	0.00788098	1.10314		3.43875	0.00890411	1.16493		2.77375	0.00788098	1.10314
130		3.48792	0.00898462	1.14986		3.42292	0.00887833	1.17637		2.58292	0.00760888	1.16396		2.70458	0.00778129	1.11093		3.44208	0.00890954	1.17384		2.70458	0.00778129	1.11093
131		3.435	0.00889799	1.15876		3.5025	0.00900863	1.18538		2.56833	0.00758846	1.17155		2.83667	0.00797272	1.1189		3.4875	0.00898393	1.18283		2.83667	0.00797272	1.1189
132		3.42292	0.00887833	1.16764		3.379	0.0088072	1.19419		2.72167	0.0078058	1.17936		2.72458	0.00780999	1.12671		3.47792	0.00896819	1.19179		2.72458	0.00780999	1.12671
133		3.5025	0.00900863	1.17664		3.309	0.00869496	1.20288		2.65542	0.00771117	1.18707		2.82583	0.00795685	1.13467		3.46958	0.00895451	1.20075		2.82583	0.00795685	1.13467
134		3.379	0.0088072	1.18545		3.357	0.00877177	1.21165		2.41789	0.00738088	1.19445		2.83375	0.00796844	1.14263		3.47958	0.00897092	1.20972		2.83375	0.00796844	1.14263
135		3.309	0.00869496	1.19415		3.365	0.00878464	1.22044		2.79833	0.0079167	1.20237		2.92625	0.00810511	1.15074		3.51542	0.00902995	1.21875		2.92625	0.00810511	1.15074
136		3.357	0.00877177	1.20292		3.409	0.00885573	1.22929		2.79042	0.00790518	1.21027		2.80583	0.00792763	1.15867		3.46458	0.00894632	1.2277		2.80583	0.00792763	1.15867
137		3.365	0.00878464	1.2117		3.316	0.00870612	1.238		2.88833	0.00804882	1.21832		2.84875	0.00799045	1.16666		3.51	0.009021	1.23672		2.84875	0.00799045	1.16666
138		3.409	0.00885573	1.22056		3.288	0.00866155	1.24666		2.77417	0.00788158	1.2262		2.8725	0.00802542	1.17468		3.48542	0.00898051	1.2457		2.8725	0.00802542	1.17468
139		3.316	0.00870612	1.22926		3.201	0.00852447	1.25519		2.90958	0.00808032	1.23428		2.84333	0.0079825	1.18267		3.545	0.00907897	1.25478		2.84333	0.0079825	1.18267
140		3.288	0.00866155	1.23793		3.204	0.00852916	1.26372		2.8325	0.00796661	1.24225		2.9325	0.00811443	1.19078		2.9325	0.00811443	1.26289		2.9325	0.00811443	1.19078
141		3.201	0.00852447	1.24645		3.167	0.00847147	1.27219		2.83417	0.00796905	1.25022		2.87375	0.00802727	1.19881		2.87375	0.00802727	1.27092		2.87375	0.00802727	1.19881
142		3.204	0.00852916	1.25498		3.147	0.00844044	1.28063		2.75667	0.00785624	1.25807		2.84167	0.00798005	1.20679		2.84167	0.00798005	1.2789		2.84167	0.00798005	1.20679
143		3.167	0.00847147	1.26345		3.063	0.0083113	1.28894		2.78542	0.00789791	1.26597		2.66708	0.00772775	1.21451		2.66708	0.00772775	1.28663		2.66708	0.00772775	1.21451
144		3.147	0.00844044	1.27189		3.135	0.00842187	1.29736		2.76417	0.00786709	1.27384		2.77792	0.00788702	1.2224		2.778	0.00788714	1.29451		2.778	0.00788714	1.2224
145		3.063	0.0083113	1.2802		3.132	0.00841724	1.30578		2.77375	0.00788098	1.28172		2.91	0.00808094	1.23048		2.91	0.00808094	1.30259		2.91	0.00808094	1.23048
146		3.135	0.00842187	1.28863		3.168	0.00847302	1.31425		2.70458	0.00778129	1.2895		2.91	0.00808094	1.23856		2.91	0.00808094	1.31067		2.91	0.00808094	1.23856
147		3.132	0.00841724	1.29704		2.82	0.00794831	1.3222		2.83667	0.00797272	1.29747		2.84	0.00797761	1.24654		2.84	0.00797761	1.31865		2.84	0.00797761	1.24654
148		3.168	0.00847302	1.30552		2.59	0.00761881	1.32982		2.72458	0.00780999	1.30528		2.5	0.00749348	1.25403	alevin	2.5	0.00749348	1.32615		2.5	0.00749348	1.25403
149		2.82	0.00794831	1.31346		2.68855	0.00775835	1.33758		2.82583	0.00795685	1.31324		2.6	0.00763286	1.26167		2.6	0.00763286	1.33378		2.6	0.00763286	1.26167
150		2.59	0.00761881	1.32108		2.78785	0.00790144	1.34548	alevin	2.83375	0.00796844	1.32121		2.85	0.00799229	1.26966		2.85	0.00799229	1.34177		2.85	0.00799229	1.26966	alevin
151		2.68855	0.00775835	1.32884		2.92271	0.00809984	1.35358		2.92625	0.00810511	1.32931		2.89	0.00805129	1.27771		2.89	0.00805129	1.34982		2.89	0.00805129	1.27771
152		2.78785	0.00790144	1.33674		2.6891	0.00775914	1.36134		2.80583	0.00792763	1.33724		2.73	0.00781778	1.28553		2.73	0.00781778	1.35764		2.73	0.00781778	1.28553
153		2.92271	0.00809984	1.34484		2.73062	0.00781868	1.36916		2.84875	0.00799045	1.34523		2.75	0.00784661	1.29338		2.75	0.00784661	1.36549		2.75	0.00784661	1.29338
154		2.6891	0.00775914	1.3526		2.89542	0.00805931	1.37721		2.8725	0.00802542	1.35326		2.56	0.00757681	1.30095		2.56	0.00757681	1.37306		2.56	0.00757681	1.30095
155		2.73062	0.00781868	1.36042		2.7375	0.00782858	1.38504		2.84333	0.0079825	1.36124	alevin	2.67	0.0077319	1.30868		2.67	0.0077319	1.3808	alevin	2.67	0.0077319	1.30868
156		2.89542	0.00805931	1.36848		2.88451	0.00804317	1.39309		2.9325	0.00811443	1.36935		2.71	0.00778905	1.31647		2.71	0.00778905	1.38858		2.71	0.00778905	1.31647
157		2.7375	0.00782858	1.37631		2.90639	0.00807558	1.40116		2.87375	0.00802727	1.37738		2.72	0.0078034	1.32428		2.72	0.0078034	1.39639		2.72	0.0078034	1.32428
158		2.88451	0.00804317	1.38435		2.87368	0.00802717	1.40919		2.84167	0.00798005	1.38536		2.56	0.00757681	1.33185		2.56	0.00757681	1.40396		2.56	0.00757681	1.33185
159		2.90639	0.00807558	1.39243	alevin	2.97035	0.00817106	1.41736		2.66708	0.00772775	1.39309		2.63	0.00767516	1.33953		2.63	0.00767516	1.41164		2.63	0.00767516	1.33953
160		2.87368	0.00802717	1.40045		2.98826	0.008198	1.42556		2.77792	0.00788702	1.40098		2.76	0.00786106	1.34739		2.76	0.00786106	1.4195		2.76	0.00786106	1.34739
161		2.97035	0.00817106	1.40862		3.05153	0.00829381	1.43385		2.91	0.00808094	1.40906		2.82	0.00794831	1.35534		2.82	0.00794831	1.42745		2.82	0.00794831	1.35534
162		2.98826	0.008198	1.41682		3.16361	0.0084662	1.44232		2.91	0.00808094	1.41714		2.59	0.00761881	1.36296		2.59	0.00761881	1.43507		2.59	0.00761881	1.36296
163		3.05153	0.00829381	1.42512		3.04424	0.00828271	1.4506		2.84	0.00797761	1.42512		2.68855	0.00775835	1.37072		2.68855	0.00775835	1.44283		2.68855	0.00775835	1.37072
164		3.16361	0.0084662	1.43358		3.04167	0.0082788	1.45888		2.5	0.00749348	1.43261		2.78785	0.00790144	1.37862		2.78785	0.00790144	1.45073		2.78785	0.00790144	1.37862
165		3.04424	0.00828271	1.44187		3.00687	0.00822607	1.46711		2.6	0.00763286	1.44024		2.92271	0.00809984	1.38672		2.92271	0.00809984	1.45883		2.92271	0.00809984	1.38672
166		3.04167	0.0082788	1.45014		3.04208	0.00827943	1.47539		2.85	0.00799229	1.44823		2.6891	0.00775914	1.39448		2.6891	0.00775914	1.46659		2.6891	0.00775914	1.39448
167		3.00687	0.00822607	1.45837		3.09083	0.00835388	1.48374		2.89	0.00805129	1.45629		2.73062	0.00781868	1.40229		2.73062	0.00781868	1.47441		2.73062	0.00781868	1.40229
168		3.04208	0.00827943	1.46665		3.06125	0.00830863	1.49205		2.73	0.00781778	1.4641		2.89542	0.00805931	1.41035		2.89542	0.00805931	1.48246		2.89542	0.00805931	1.41035
169		3.09083	0.00835388	1.475		3.2134	0.00854389	1.50059		2.75	0.00784661	1.47195		2.7375	0.00782858	1.41818		2.7375	0.00782858	1.49029		2.7375	0.00782858	1.41818
170		3.06125	0.00830863	1.48331		3.30597	0.00869013	1.50928		2.56	0.00757681	1.47953		2.88451	0.00804317	1.42623		2.88451	0.00804317	1.49834		2.88451	0.00804317	1.42623
171		3.2134	0.00854389	1.49186		3.01396	0.00823678	1.51752		2.67	0.0077319	1.48726		2.90639	0.00807558	1.4343		2.90639	0.00807558	1.50641		2.90639	0.00807558	1.4343
172		3.30597	0.00869013	1.50055		2.8709	0.00802307	1.52554		2.71	0.00778905	1.49505		2.87368	0.00802717	1.44233		2.87368	0.00802717	1.51444		2.87368	0.00802717	1.44233
173		3.01396	0.00823678	1.50878		2.97625	0.00817992	1.53372		2.72	0.0078034	1.50285		2.97035	0.00817106	1.4505		2.97035	0.00817106	1.52261		2.97035	0.00817106	1.4505
174		2.8709	0.00802307	1.51681		2.92819	0.00810801	1.54183		2.56	0.00757681	1.51043		2.98826	0.008198	1.4587		2.98826	0.008198	1.53081		2.98826	0.008198	1.4587
175		2.97625	0.00817992	1.52499		3.02167	0.00824845	1.55008		2.63	0.00767516	1.5181		3.05153	0.00829381	1.46699		3.05153	0.00829381	1.5391		3.05153	0.00829381	1.46699
176		2.92819	0.00810801	1.53309		3.11993	0.00839861	1.55848		2.76	0.00786106	1.52596		3.16361	0.0084662	1.47546		3.16361	0.0084662	1.54757		3.16361	0.0084662	1.47546
177		3.02167	0.00824845	1.54134		3.18819	0.00850447	1.56698		2.82	0.00794831	1.53391		3.04424	0.00828271	1.48374		3.04424	0.00828271	1.55585		3.04424	0.00828271	1.48374
178		3.11993	0.00839861	1.54974		3.14361	0.00843519	1.57542		2.59	0.00761881	1.54153		3.04167	0.0082788	1.49202		3.04167	0.0082788	1.56413		3.04167	0.0082788	1.49202
179		3.18819	0.00850447	1.55825		3.03347	0.00826636	1.58368		2.68855	0.00775835	1.54929		3.00687	0.00822607	1.50024		3.00687	0.00822607	1.57236		3.00687	0.00822607	1.50024
180		3.14361	0.00843519	1.56668		2.92285	0.00810005	1.59178		2.78785	0.00790144	1.55719		3.04208	0.00827943	1.50852		3.04208	0.00827943	1.58064		3.04208	0.00827943	1.50852
181		3.03347	0.00826636	1.57495		2.90701	0.00807651	1.59986		2.92271	0.00809984	1.56529		3.09083	0.00835388	1.51688		3.09083	0.00835388	1.58899		3.09083	0.00835388	1.51688	late alevin
182		2.92285	0.00810005	1.58305		3.00896	0.00822922	1.60809		2.6891	0.00775914	1.57305		3.06125	0.00830863	1.52519		3.06125	0.00830863	1.5973		3.06125	0.00830863	1.52519
183		2.90701	0.00807651	1.59112		2.97333	0.00817554	1.61626		2.73062	0.00781868	1.58087		3.2134	0.00854389	1.53373		3.2134	0.00854389	1.60584		3.2134	0.00854389	1.53373
184		3.00896	0.00822922	1.59935		3.22542	0.00856273	1.62483		2.89542	0.00805931	1.58893		3.30597	0.00869013	1.54242		3.30597	0.00869013	1.61453		3.30597	0.00869013	1.54242
185		2.97333	0.00817554	1.60753		3.1909	0.0085087	1.63334		2.7375	0.00782858	1.59676		3.01396	0.00823678	1.55066		3.01396	0.00823678	1.62277		3.01396	0.00823678	1.55066
186		3.22542	0.00856273	1.61609		3.09396	0.00835867	1.64169		2.88451	0.00804317	1.6048		2.8709	0.00802307	1.55868	late alevin	2.8709	0.00802307	1.63079		2.8709	0.00802307	1.55868
187		3.1909	0.0085087	1.6246		3.1633	0.00846572	1.65016	late alevin	2.90639	0.00807558	1.61288		2.97625	0.00817992	1.56686		2.97625	0.00817992	1.63897		2.97625	0.00817992	1.56686
188		3.09396	0.00835867	1.63296		3.36965	0.00879213	1.65895		2.87368	0.00802717	1.6209		2.92819	0.00810801	1.57497		2.92819	0.00810801	1.64708		2.92819	0.00810801	1.57497
189		3.1633	0.00846572	1.64142		3.64438	0.00924549	1.6682		2.97035	0.00817106	1.62907		3.02167	0.00824845	1.58322		3.02167	0.00824845	1.65533		3.02167	0.00824845	1.58322
190		3.36965	0.00879213	1.65022		3.09139	0.00835473	1.67655		2.98826	0.008198	1.63727		3.11993	0.00839861	1.59162		3.11993	0.00839861	1.66373		3.11993	0.00839861	1.59162
191		3.64438	0.00924549	1.65946		3.22813	0.00856699	1.68512		3.05153	0.00829381	1.64557		3.18819	0.00850447	1.60012		3.18819	0.00850447	1.67223		3.18819	0.00850447	1.60012
192		3.09139	0.00835473	1.66782		3.17535	0.00848445	1.6936		3.16361	0.0084662	1.65403		3.14361	0.00843519	1.60856		3.14361	0.00843519	1.68067	late alevin	3.14361	0.00843519	1.60856
193		3.22813	0.00856699	1.67638	late alevin	3.35896	0.00877492	1.70238		3.04424	0.00828271	1.66231		3.03347	0.00826636	1.61682		3.03347	0.00826636	1.68893		3.03347	0.00826636	1.61682
194		3.17535	0.00848445	1.68487		3.56347	0.0091097	1.71149		3.04167	0.0082788	1.67059	late alevin	2.92285	0.00810005	1.62492		2.92285	0.00810005	1.69703		2.92285	0.00810005	1.62492
195		3.35896	0.00877492	1.69364		3.62813	0.00921806	1.72071		3.00687	0.00822607	1.67882		2.90701	0.00807651	1.633		2.90701	0.00807651	1.70511		2.90701	0.00807651	1.633
196		3.56347	0.0091097	1.70275		3.46944	0.00895429	1.72966		3.04208	0.00827943	1.6871		3.00896	0.00822922	1.64123		3.00896	0.00822922	1.71334		3.00896	0.00822922	1.64123
197		3.62813	0.00921806	1.71197		3.26993	0.00863291	1.73829		3.09083	0.00835388	1.69545		2.97333	0.00817554	1.6494		2.97333	0.00817554	1.72151		2.97333	0.00817554	1.6494
198		3.46944	0.00895429	1.72093		3.08201	0.00834036	1.74663		3.06125	0.00830863	1.70376		3.22542	0.00856273	1.65797		3.22542	0.00856273	1.73008		3.22542	0.00856273	1.65797
199		3.26993	0.00863291	1.72956		3.0125	0.00823458	1.75487		3.2134	0.00854389	1.71231		3.1909	0.0085087	1.66647		3.1909	0.0085087	1.73859		3.1909	0.0085087	1.66647
200		3.08201	0.00834036	1.7379		3.38083	0.00881016	1.76368		3.30597	0.00869013	1.721		3.09396	0.00835867	1.67483		3.09396	0.00835867	1.74694		3.09396	0.00835867	1.67483
201		3.0125	0.00823458	1.74613		3.33431	0.00873537	1.77241		3.01396	0.00823678	1.72923		3.1633	0.00846572	1.6833		3.1633	0.00846572	1.75541		3.1633	0.00846572	1.6833
202		3.38083	0.00881016	1.75494		3.09903	0.00836645	1.78078		2.8709	0.00802307	1.73726		3.36965	0.00879213	1.69209		3.36965	0.00879213	1.7642		3.36965	0.00879213	1.69209
203		3.33431	0.00873537	1.76368		3.28465	0.00865624	1.78944		2.97625	0.00817992	1.74544		3.64438	0.00924549	1.70134		3.64438	0.00924549	1.77345		3.64438	0.00924549	1.70134
204		3.09903	0.00836645	1.77204		3.58653	0.0091482	1.79858		2.92819	0.00810801	1.75354		3.09139	0.00835473	1.70969		3.09139	0.00835473	1.7818		3.09139	0.00835473	1.70969
205		3.28465	0.00865624	1.7807		4.22007	0.0102695	1.80885		3.02167	0.00824845	1.76179		3.22813	0.00856699	1.71826		3.22813	0.00856699	1.79037		3.22813	0.00856699	1.71826
206		3.58653	0.0091482	1.78985		4.41861	0.0106472	1.8195		3.11993	0.00839861	1.77019		3.17535	0.00848445	1.72674		3.17535	0.00848445	1.79885		3.17535	0.00848445	1.72674
207		4.22007	0.0102695	1.80012		4.95847	0.0117431	1.83124		3.18819	0.00850447	1.77869		3.35896	0.00877492	1.73552		3.35896	0.00877492	1.80763		3.35896	0.00877492	1.73552
208		4.41861	0.0106472	1.81077		3.85	0.00959943	1.84084		3.14361	0.00843519	1.78713		3.56347	0.0091097	1.74463		3.56347	0.0091097	1.81674		3.56347	0.0091097	1.74463
209		4.95847	0.0117431	1.82251		3.65	0.00925501	1.8501		3.03347	0.00826636	1.7954		3.62813	0.00921806	1.75385		3.62813	0.00921806	1.82596		3.62813	0.00921806	1.75385
210		3.85	0.00959943	1.83211		3.55	0.00908728	1.85919		2.92285	0.00810005	1.8035		3.46944	0.00895429	1.7628		3.46944	0.00895429	1.83491		3.46944	0.00895429	1.7628
211		3.65	0.00925501	1.84136		2.96	0.00815554	1.86734		2.90701	0.00807651	1.81157		3.26993	0.00863291	1.77143		3.26993	0.00863291	1.84354		3.26993	0.00863291	1.77143
212		3.55	0.00908728	1.85045		2.99	0.00820061	1.87554		3.00896	0.00822922	1.8198		3.08201	0.00834036	1.77977		3.08201	0.00834036	1.85188		3.08201	0.00834036	1.77977
213		2.96	0.00815554	1.85861		3.24153	0.00858807	1.88413		2.97333	0.00817554	1.82798		3.0125	0.00823458	1.78801		3.0125	0.00823458	1.86012		3.0125	0.00823458	1.78801
214		2.99	0.00820061	1.86681		3.32132	0.00871461	1.89285		3.22542	0.00856273	1.83654		3.38083	0.00881016	1.79682		3.38083	0.00881016	1.86893		3.38083	0.00881016	1.79682
215		3.24153	0.00858807	1.8754		3.32319	0.0087176	1.90156		3.1909	0.0085087	1.84505		3.33431	0.00873537	1.80555		3.33431	0.00873537	1.87766		3.33431	0.00873537	1.80555
216		3.32132	0.00871461	1.88411		3.35146	0.00876287	1.91033		3.09396	0.00835867	1.85341		3.09903	0.00836645	1.81392		3.09903	0.00836645	1.88603		3.09903	0.00836645	1.81392
217		3.32319	0.0087176	1.89283		3.37181	0.0087956	1.91912		3.1633	0.00846572	1.86187		3.28465	0.00865624	1.82258		3.28465	0.00865624	1.89469		3.28465	0.00865624	1.82258
218		3.35146	0.00876287	1.90159		3.3716	0.00879526	1.92792		3.36965	0.00879213	1.87067		3.58653	0.0091482	1.83172		3.58653	0.0091482	1.90383		3.58653	0.0091482	1.83172
219		3.37181	0.0087956	1.91039		3.41507	0.00886558	1.93678		3.64438	0.00924549	1.87991		4.22007	0.0102695	1.84199		4.22007	0.0102695	1.9141		4.22007	0.0102695	1.84199
220		3.3716	0.00879526	1.91918		3.44507	0.00891442	1.9457		3.09139	0.00835473	1.88827		4.41861	0.0106472	1.85264		4.41861	0.0106472	1.92475		4.41861	0.0106472	1.85264
221		3.41507	0.00886558	1.92805		3.44042	0.00890682	1.9546		3.22813	0.00856699	1.89683		4.95847	0.0117431	1.86438		4.95847	0.0117431	1.93649		4.95847	0.0117431	1.86438
222		3.44507	0.00891442	1.93696		3.45611	0.00893246	1.96354		3.17535	0.00848445	1.90532		3.85	0.00959943	1.87398		3.85	0.00959943	1.94609		3.85	0.00959943	1.87398
223		3.44042	0.00890682	1.94587		3.43306	0.00889483	1.97243		3.35896	0.00877492	1.91409		3.65	0.00925501	1.88324		3.65	0.00925501	1.95535		3.65	0.00925501	1.88324
224		3.45611	0.00893246	1.9548		3.38847	0.00882249	1.98125		3.56347	0.0091097	1.9232		3.55	0.00908728	1.89233		3.55	0.00908728	1.96444		3.55	0.00908728	1.89233
225		3.43306	0.00889483	1.9637		3.41757	0.00886964	1.99012		3.62813	0.00921806	1.93242		2.96	0.00815554	1.90048		2.96	0.00815554	1.97259		2.96	0.00815554	1.90048
226		3.38847	0.00882249	1.97252		3.39285	0.00882957	1.99895		3.46944	0.00895429	1.94137		2.99	0.00820061	1.90868		2.99	0.00820061	1.98079		2.99	0.00820061	1.90868	fry
227		3.41757	0.00886964	1.98139		3.45257	0.00892667	2.00788		3.26993	0.00863291	1.95001		3.24153	0.00858807	1.91727		3.24153	0.00858807	1.98938		3.05	0.00829148	1.91697
228		3.39285	0.00882957	1.99022		3.40549	0.00885003	2.01673		3.08201	0.00834036	1.95835		3.32132	0.00871461	1.92598		3.32132	0.00871461	1.99809		3.05	0.00829148	1.92526
229		3.45257	0.00892667	1.99914		3.34955	0.00875981	2.02549		3.0125	0.00823458	1.96658		3.32319	0.0087176	1.9347	fry	3.32319	0.0087176	2.00681
230		3.40549	0.00885003	2.00799		3.35	0.00876053	2.03425		3.38083	0.00881016	1.97539		3.35146	0.00876287	1.94346		3.35146	0.00876287	2.01558
231		3.34955	0.00875981	2.01675		3.44	0.00890615	2.04316		3.33431	0.00873537	1.98413		3.37181	0.0087956	1.95226		3.37181	0.0087956	2.02437
232		3.35	0.00876053	2.02551		3.35	0.00876053	2.05192		3.09903	0.00836645	1.99249		3.3716	0.00879526	1.96106		3.3716	0.00879526	2.03317
233		3.44	0.00890615	2.03442		3.43	0.00888985	2.06081	fry	3.28465	0.00865624	2.00115						3.41507	0.00886558	2.04203
234		3.35	0.00876053	2.04318		3.41	0.00885735	2.06966		3.58653	0.0091482	2.0103						3.44507	0.00891442	2.05095
235		3.43	0.00888985	2.05207						4.22007	0.0102695	2.02057						3.44042	0.00890682	2.05985
236		3.41	0.00885735	2.06093						4.41861	0.0106472	2.03122						3.45611	0.00893246	2.06879
237		3.4	0.00884114	2.06977						4.95847	0.0117431	2.04296						3.43306	0.00889483	2.07768
238		3.38	0.00880881	2.07858						3.85	0.00959943	2.05256						3.38847	0.00882249	2.0865	fry
239		3.41	0.00885735	2.08744						3.65	0.00925501	2.06181						3.41757	0.00886964	2.09537
240		3.44	0.00890615	2.09634	fry					3.55	0.00908728	2.0709	fry					3.39285	0.00882957	2.1042
241		3.35	0.00876053	2.1051						2.96	0.00815554	2.07906
242		3.38	0.00880881	2.11391						2.99	0.00820061	2.08726
243		3.41	0.00885735	2.12277
244		3.34	0.00874449	2.13151
245		3.4	0.00884114	2.14035
246		3.41	0.00885735	2.14921
247		3.38	0.00880881	2.15802
248		3.34	0.00874449	2.16676
249		3.38	0.00880881	2.17557
250		3.41	0.00885735	2.18443
251		3.4	0.00884114	2.19327
252		3.36	0.0087766	2.20205
253		3.38	0.00880881	2.21086
254		3.36	0.0087766	2.21963
255		3.3	0.00868062	2.22831
256		3.32	0.0087125	2.23703
257		3.27	0.00863302	2.24566
258		3.25	0.00860142	2.25426
259		3.16	0.0084606	2.26272
260		3.18	0.0084917	2.27121
261		3.22	0.00855423	2.27977
262		3.18	0.0084917	2.28826
263		3.17	0.00847613	2.29674
264		3.15	0.00844509	2.30518
265		4.44	0.0106887	2.31587
266		3.32319	0.0087176	2.32459
267		3.35146	0.00876287	2.33335
268		3.37181	0.0087956	2.34215
269		3.3716	0.00879526	2.35094
270		3.41507	0.00886558	2.35981
271		3.44507	0.00891442	2.36872
272		3.44042	0.00890682	2.37763
273		3.45611	0.00893246	2.38656
274		3.43306	0.00889483	2.39545
275		3.38847	0.00882249	2.40428
276		3.41757	0.00886964	2.41315
277		3.39285	0.00882957	2.42198
278		3.45257	0.00892667	2.4309
279		3.40549	0.00885003	2.43975
280		3.34955	0.00875981	2.44851
281		3.35	0.00876053	2.45727
282		3.44	0.00890615	2.46618
283		3.35	0.00876053	2.47494
284		3.43	0.00888985	2.48383
285		3.41	0.00885735	2.49269
286		3.4	0.00884114	2.50153
287		3.38	0.00880881	2.51034
288		3.41	0.00885735	2.51919
289		3.44	0.00890615	2.5281
290		3.35	0.00876053	2.53686
291		3.38	0.00880881	2.54567
292		3.41	0.00885735	2.55453
293		3.34	0.00874449	2.56327
294		3.4	0.00884114	2.57211
295		3.41	0.00885735	2.58097
296		3.38	0.00880881	2.58978
297		3.34	0.00874449	2.59852
298		3.38	0.00880881	2.60733
299		3.41	0.00885735	2.61619
300		3.4	0.00884114	2.62503
301		3.36	0.0087766	2.63381
302		3.38	0.00880881	2.64262
303		3.36	0.0087766	2.65139
304		3.3	0.00868062	2.66007
305		3.32	0.0087125	2.66879
306		3.27	0.00863302	2.67742
307		3.25	0.00860142	2.68602
308		3.16	0.0084606	2.69448
309		3.18	0.0084917	2.70297
310		3.22	0.00855423	2.71153
311		3.18	0.0084917	2.72002
312		3.17	0.00847613	2.72849
313		3.15	0.00844509	2.73694
314		3.32132	0.00871461	2.74565
315		3.32319	0.0087176	2.75437
316		3.35146	0.00876287	2.76314
317		3.37181	0.0087956	2.77193
318		3.3716	0.00879526	2.78073
319		3.41507	0.00886558	2.78959
320		3.44507	0.00891442	2.79851
321		3.44042	0.00890682	2.80741
322		3.45611	0.00893246	2.81635
323		3.43306	0.00889483	2.82524
324		3.38847	0.00882249	2.83406
325		3.41757	0.00886964	2.84293
326		3.39285	0.00882957	2.85176
327		3.45257	0.00892667	2.86069
328		3.40549	0.00885003	2.86954
329		3.34955	0.00875981	2.8783
330		3.35	0.00876053	2.88706
331		3.44	0.00890615	2.89596
332		3.35	0.00876053	2.90473
333		3.43	0.00888985	2.91362
334		3.41	0.00885735	2.92247
335		3.4	0.00884114	2.93131
336		3.38	0.00880881	2.94012
337		3.41	0.00885735	2.94898
338		3.44	0.00890615	2.95789
339		3.35	0.00876053	2.96665
340		3.38	0.00880881	2.97546
341		3.41	0.00885735	2.98431
342		3.34	0.00874449	2.99306
343		3.4	0.00884114	3.0019
344		3.41	0.00885735	3.01076
345		3.38	0.00880881	3.01956
346		3.34	0.00874449	3.02831
347		3.38	0.00880881	3.03712
348		3.41	0.00885735	3.04598
349		3.4	0.00884114	3.05482
350		3.36	0.0087766	3.06359
351		3.38	0.00880881	3.0724
352		3.36	0.0087766	3.08118
353		3.3	0.00868062	3.08986
354		3.32	0.0087125	3.09857
355		3.27	0.00863302	3.1072
356		3.25	0.00860142	3.11581
357		3.16	0.0084606	3.12427
358		3.18	0.0084917	3.13276
359		3.22	0.00855423	3.14131
360		3.18	0.0084917	3.1498
361		3.17	0.00847613	3.15828
362		3.15	0.00844509	3.16673
363		4.44	0.0106887	3.17741
364		3.32319	0.0087176	3.18613
365		3.35146	0.00876287	3.19489
366		3.37181	0.0087956	3.20369
367		3.3716	0.00879526	3.21249
368		3.41507	0.00886558	3.22135
369		3.44507	0.00891442	3.23027
370		3.44042	0.00890682	3.23917
371		3.45611	0.00893246	3.2481
372		3.43306	0.00889483	3.257
373		3.38847	0.00882249	3.26582
374		3.41757	0.00886964	3.27469
375		3.39285	0.00882957	3.28352
376		3.45257	0.00892667	3.29245
377		3.40549	0.00885003	3.3013
378		3.34955	0.00875981	3.31006
379		3.35	0.00876053	3.31882
380		3.44	0.00890615	3.32772
381		3.35	0.00876053	3.33649
382		3.43	0.00888985	3.34537
383		3.41	0.00885735	3.35423
384		3.4	0.00884114	3.36307
385		3.38	0.00880881	3.37188
386		3.41	0.00885735	3.38074
387		3.44	0.00890615	3.38965
388		3.35	0.00876053	3.39841
389		3.38	0.00880881	3.40722
390		3.41	0.00885735	3.41607
391		3.34	0.00874449	3.42482
392		3.4	0.00884114	3.43366
393		3.41	0.00885735	3.44252
394		3.38	0.00880881	3.45132
395		3.34	0.00874449	3.46007
396		3.38	0.00880881	3.46888
397		3.41	0.00885735	3.47773
398		3.4	0.00884114	3.48658
399		3.36	0.0087766	3.49535
400		3.38	0.00880881	3.50416
401		3.36	0.0087766	3.51294	late fry
402		3.3	0.00868062	3.52162

## Sheet: nature_regime-growth
Fork length and weight of the morphs during 50% transition to the next developmental stage in the main experiment (nature temperature regimes)
developmental point		DV			W morph			L morph			N1g morh			N2 morph			N3 morph
(see S2 Table)		FL	W		FL	W		FL	W		FL	W		FL	W		FL	W
2		3.93	0.04		5.06	0.049		5.97	0.058		3.92	0.048		4.28	0.062		4.11	0.052
2		4.05	0.041		5.12	0.05		5.99	0.06		3.94	0.05		4.33	0.057		4.07	0.048
2		4.35	0.05		5.11	0.053		6	0.06		4	0.053		4.54	0.053		4.16	0.057
2		4.85	0.052		5.19	0.055		6	0.063		4.04	0.06		4.89	0.06		4.35	0.049
2		4.99	0.053		5.43	0.051		6.38	0.064		4.06	0.054		4.77	0.065		4.37	0.062
2		5.01	0.054		5.58	0.056		6.06	0.068		4.09	0.064		4.69	0.058		4.44	0.064
2		5.04	0.056		5.8	0.06		6.1	0.07		4.13	0.068		4.76	0.063		4.65	0.066
2		5.07	0.06		5.71	0.066		6.13	0.073		4.35	0.062		4.82	0.068		4.78	0.066
2		5.1	0.061		5.72	0.069		6.18	0.075		4.5	0.063		4.89	0.068		4.88	0.067
2		5.11	0.063		5.68	0.063		6.32	0.082		4.53	0.066		5.17	0.07		4.92	0.069
2		5.12	0.066		6	0.062		6.4	0.084		4.33	0.063		5.4	0.068		5	0.068
2		5.13	0.066		5.78	0.064		6.56	0.087		5.52	0.065		5.37	0.072		5.05	0.069
2		5.24	0.061		6.61	0.07		6.7	0.098		5.44	0.072		5.53	0.068		5.22	0.062
2		5.36	0.063		5.38	0.072		6.81	0.1		5.48	0.068		5.51	0.07		5.04	0.072
2		5.67	0.065		6.54	0.074		6.9	0.11		5.06	0.071		5.46	0.066		5.23	0.066
2		5.69	0.067		5.86	0.072
2		5.87	0.078		5.87	0.079
2		6.1	0.08		6.34	0.08
2		6.43	0.082		5.88	0.082
2		6.49	0.084		5.92	0.081
3		13.71	0.038		13.99	0.052		17.95	0.091		14.16	0.048		15.88	0.062		18.12	0.059
3		13.98	0.039		15.3	0.06		16.23	0.082		16.53	0.053		15.9	0.067		16.25	0.057
3		14.74	0.037		14.07	0.065		16.34	0.078		14.9	0.051		16.08	0.058		14.99	0.057
3		15.07	0.044		16.64	0.074		16.34	0.081		16.27	0.054		16.12	0.054		15.85	0.055
3		15.48	0.067		13.98	0.069		16.37	0.083		13.99	0.057		16.12	0.06		15.15	0.047
3		15.64	0.077		15.11	0.079		16.55	0.094		15.61	0.064		16.17	0.058		15.65	0.051
3		16.11	0.07		15.87	0.069		16.61	0.082		17.03	0.066		16.07	0.057		15.82	0.055
3		16.14	0.076		16.15	0.069		16.72	0.077		17.08	0.062		16.17	0.072		15.92	0.058
3		16.2	0.068		16.15	0.067		16.88	0.08		14.04	0.063		16.73	0.061		16.08	0.051
3		16.45	0.064		16.81	0.069		17.15	0.096		15.43	0.069		16.84	0.07		14.82	0.049
3		16.71	0.068		17.01	0.077		17.46	0.093		15.87	0.061		16.9	0.069		16.45	0.053
3		17.1	0.059		17.69	0.079		17.47	0.092		14.99	0.058		16.42	0.072		15.05	0.052
3		17.24	0.072		17.85	0.071		17.48	0.083		17.08	0.073		16.99	0.071		16.7	0.053
3		17.41	0.066		18.25	0.079		17.53	0.073		17	0.07		17.38	0.071		14.9	0.069
3		18	0.059		18.36	0.069		18.32	0.087		16.54	0.065		16.87	0.073		15.64	0.063
3		18.1	0.083
4		17.64	0.069		16.82	0.072		18.64	0.08		16.09	0.05		19.16	0.069		17.3	0.067
4		16.8	0.071		17.92	0.065		20.82	0.091		16.73	0.049		19.31	0.078		15.85	0.056
4		17.12	0.042		18.07	0.046		20.25	0.079		16.84	0.053		19.21	0.074		17.05	0.063
4		18.96	0.056		18.33	0.074		19.66	0.077		17.46	0.048		18.13	0.059		17.22	0.063
4		18.09	0.058		18.36	0.067		16.22	0.071		17.93	0.054		19.11	0.078		16.74	0.063
4		18.95	0.072		18.66	0.071		20.61	0.105		17.96	0.052		19.24	0.074		17.58	0.064
4		18.86	0.064		19.02	0.078		19.97	0.103		18.05	0.054		19.41	0.073		18.88	0.078
4		19.39	0.052		19.09	0.08		20.8	0.093		18.15	0.055		17.57	0.059		16.61	0.06
4		19.55	0.079		19.19	0.082		20.42	0.081		18.2	0.055		19.4	0.075		16.91	0.061
4		19.48	0.077		19.27	0.076		21.67	0.101		18.23	0.054		17.72	0.054		14.81	0.052
4		19.89	0.079		19.59	0.08		20.99	0.107		18.28	0.055		18.38	0.062		15.93	0.055
4		19.97	0.077		18.87	0.072		20.08	0.086		18.3	0.061		17.92	0.053		16.54	0.062
4		18.21	0.074		18.53	0.081		23.1	0.13		18.37	0.056		17.21	0.049		17.03	0.059
4		17.06	0.061		18.38	0.07		19.65	0.11		18.45	0.051		17.48	0.056		15.04	0.052
4		14.04	0.052		18.6	0.084		19.94	0.077		18.49	0.057		19.34	0.072		16.55	0.059
5		24.58	0.1		23.18	0.102		23.12	0.107		18.45	0.053		19.09	0.06		20.99	0.064
5		22.32	0.074		22.1	0.088		26.17	0.115		18.83	0.046		17.52	0.06		18.63	0.049
5		22.97	0.086		22.45	0.084		25.04	0.121		19.78	0.046		20.75	0.064		18.51	0.044
5		20.81	0.052		20.46	0.084		26.76	0.136		19.02	0.055		19.96	0.071		18.57	0.045
5		24.56	0.101		21.97	0.081		25.63	0.113		20.25	0.067		20.56	0.067		20.09	0.054
5		23.69	0.096		24.72	0.101		25.37	0.123		19.11	0.051		20.72	0.074		19.77	0.056
5		25.57	0.109		21.09	0.08		25.7	0.111		19.43	0.055		17.08	0.043		18.56	0.042
5		23.28	0.092		22.78	0.089		27.24	0.133		19.94	0.056		18.45	0.054		19.82	0.059
5		23.21	0.095		22.37	0.093		26.23	0.14		19.03	0.056		18.89	0.053		19.5	0.053
5		21.53	0.081		23.24	0.092		26.62	0.124		19.71	0.053		19.23	0.054		19.65	0.051
5		24.02	0.114		23.79	0.098		26.13	0.129					19.29	0.059
5		20.76	0.076		22.06	0.089		26.82	0.14					20.03	0.065
5		21.27	0.089		21.86	0.092		25.42	0.11					21.4	0.058
5		23.04	0.084		21.64	0.094		24.91	0.104					17.37	0.047
5		23.23	0.092		23.8	0.092		27.49	0.137					17.71	0.056
6		26.72	0.134		27.15	0.15		27.14	0.141		20.91	0.054		21.86	0.072		23.15	0.082
6		23.82	0.094		27.42	0.157		27.97	0.157		22.18	0.078		21.28	0.073		24.45	0.089
6		25.13	0.115		24.7	0.095		28.1	0.169		21.45	0.059		21.84	0.065		22.66	0.07
6		25.44	0.108		27.65	0.148		28.3	0.148		21.78	0.066		22.33	0.075		22.76	0.079
6		26.84	0.144		26.4	0.123		28.49	0.156		20.17	0.049		22.19	0.07		22.54	0.083
6		24.91	0.11		25.93	0.114		28.59	0.136		20.7	0.053		19.95	0.067		21.52	0.066
6		24.04	0.104		26.14	0.119		28.62	0.163		22.72	0.065		23.4	0.081		20.55	0.047
6		26.96	0.161		26.52	0.129		28.88	0.162		21.52	0.054		21.78	0.071		21.94	0.06
6		26.04	0.13		25.64	0.125		29.7	0.19		19.21	0.077		21.9	0.066		21.84	0.074
6		23.8	0.089		25.55	0.125		30.05	0.206		23.54	0.086		22.47	0.079		24.7	0.123
6		28.16	0.18		25.76	0.124		26.05	0.13		21.6	0.068		22.65	0.079		20.73	0.059
6		26.26	0.155		22.2	0.112		30.85	0.189		19.67	0.051		24.38	0.102		20.64	0.061
6		27.7	0.179		21.48	0.078		28.33	0.165		19.89	0.061		21.57	0.074		20.37	0.06
6		27.46	0.163		24.26	0.1		29.83	0.175					22.63	0.075		21.08	0.069
6		26.82	0.152		21.37	0.096		27.61	0.173					23.3	0.082		20.32	0.066
7		23.75	0.064		26.61	0.125		28	0.169		24.88	0.099		25.23	0.117		28.42	0.165
7		27.06	0.129		29.05	0.163		28.21	0.135		25.16	0.1		25.32	0.112		25.18	0.107
7		27.63	0.122		28.24	0.18		30.44	0.183		22.3	0.05		25.47	0.121		29.91	0.166
7		28.12	0.133		24.91	0.08		28.69	0.169		22.91	0.067		25.6	0.119		22.22	0.064
7		28.14	0.149		26.84	0.144		30.95	0.183		21.98	0.051		25.73	0.126		27.87	0.178
7		28.18	0.158		29.36	0.205		29.46	0.202		22.46	0.058		25.99	0.128		28.53	0.168
7		28.24	0.141		28.76	0.127		29.73	0.199		22.46	0.057		26.67	0.135		31.69	0.264
7		28.43	0.136		30.1	0.2		31.31	0.19		21.65	0.042		27.04	0.142		31.86	0.233
7		28.47	0.14		24.65	0.078		32.35	0.246		21.94	0.06		23.45	0.08		28.43	0.164
7		28.49	0.159		28.84	0.147		32.8	0.275		21.13	0.035		20.84	0.052		24.28	0.092
7		28.55	0.136		27.36	0.139		32.87	0.2965		24.91	0.1		21.28	0.056		30.61	0.201
7		28.69	0.141		27.58	0.171		33.3	0.312		22.89	0.066		22.26	0.065		25.25	0.103
7		29.02	0.137		28.65	0.205		34	0.333		21.72	0.043		22.31	0.084		24.51	0.092
7		30.74	0.197		29.55	0.126		28.6	0.175					25.69	0.117		27.44	0.155
7		30.82	0.203		27.65	0.129		27.41	0.158					23.6	0.094		27.67	0.147
8		36.37	0.295		36.93	0.375		42.02	0.505		30.09	0.19		32.43	0.262		35.5	0.272
8		35.99	0.296		37.2	0.31		43.09	0.55		32.15	0.19		32.7	0.305		37.5	0.287
8		36.48	0.393		39.34	0.369		43.55	0.545		33.07	0.21		34.21	0.2764		34.8	0.305
8		37.62	0.306		37.58	0.367		44.09	0.566		34.71	0.22		34.32	0.315		39.4	0.285
8		37.7	0.328		37.65	0.378		44.7	0.579		33.31	0.23		34.48	0.308		35.18	0.292
8		38.01	0.41		37.74	0.389		44.86	0.631		33.55	0.198		34.54	0.32		37.04	0.337
8		38.37	0.344		41.34	0.388		44.91	0.564		34	0.19		34.87	0.308		36.49	0.34
8		39.01	0.303		38.4	0.396		45.78	0.591		34.01	0.21		35.33	0.335		39.54	0.3
8		42.19	0.313		43.85	0.423		46.08	0.62		34.16	0.2		35.34	0.336		38.99	0.29
8		40.61	0.33		39.01	0.387		46.18	0.61		34.51	0.211		35.89	0.324		36.76	0.306
8		40.52	0.299		39.03	0.432		46.3	0.617		34.09	0.217		35.92	0.352		39.75	0.34
8		40.71	0.302		43.65	0.42		45.82	0.61		34.37	0.23		36.01	0.362		39.45	0.286
8		41.72	0.307		39.8	0.423		44.87	0.6					36.03	0.351		37.65	0.354
8		41.06	0.336		44.02	0.416		45.1	0.59					37.14	0.347		40.75	0.367
8		42.07	0.406		43.12	0.405		44.76	0.63					37.77	0.361		41.02	0.37

## Sheet: ST_regime-growth
Fork length and weight of the morphs during 50% transition to the next developmental stage under the ST temperature regime
developmental point		DV			W morph			L morph			N1g morh			N2 morph			N3 morph
(see S2 Table)		FL	W		FL	W		FL	W		FL	W		FL	W		FL	W
3		13.31	0.039		12.1	0.041		12.32	0.074		16.76	0.064		16.03	0.071		15.77	0.05
3		13.67	0.049		13.56	0.051		13.45	0.078		16.93	0.062		17.12	0.067		15.87	0.055
3		13.83	0.049		16.37	0.052		15.65	0.079		14.7	0.056		15.45	0.055		15.04	0.051
3		13.83	0.044		17.31	0.052		16.97	0.082		15.58	0.074		16.32	0.05		15.34	0.056
3		14.02	0.047		16.55	0.057		14.45	0.071		15.28	0.051		17.12	0.071		15.67	0.056
3		14.02	0.045		16.34	0.062		15.41	0.101		14.31	0.051		16.49	0.057		14.99	0.049
3		15.39	0.068		13.54	0.072		16.72	0.087		15.93	0.051		15.88	0.056		14.85	0.049
3		14.17	0.046		14.76	0.075		16.06	0.077		15.78	0.048		16.75	0.071		15.78	0.055
3		14.42	0.043		17.46	0.076		17.05	0.09		16.2	0.053		15.91	0.05		15.86	0.058
3		15.32	0.044		14.89	0.078		15.86	0.093		16.05	0.047		15.72	0.052		14.14	0.049
3		14.61	0.046		17	0.081		16.58	0.099		14.73	0.049		15.98	0.059		14.87	0.06
3		14.65	0.041		15.75	0.096		16.3	0.081		17.3	0.058		16.11	0.063		16.49	0.064
3		14.86	0.068		16.88	0.098		16.22	0.076		15.87	0.053		16.45	0.059		15.33	0.055
3		14.88	0.045		14.86	0.079		16.31	0.08		16.53	0.054		16.76	0.067		15.47	0.059
3		15.12	0.047		15.79	0.11		17.09	0.1		16.27	0.046		17.09	0.071		16.05	0.061
4		16.45	0.04		18	0.077		18.66	0.075		16.17	0.059		17.45	0.051		15.22	0.054
4		16.29	0.045		18.99	0.073		14.92	0.075		16.2	0.06		17.18	0.044		15.02	0.054
4		17.39	0.05		19.58	0.087		17.13	0.073		16.3	0.059		16.92	0.05		15.77	0.05
4		16.73	0.048		19.03	0.078		18.43	0.093		16.55	0.061		17.45	0.048		15.87	0.048
4		17.3	0.055		19.87	0.077		17.08	0.09		16.78	0.05		15.95	0.049		16.32	0.056
4		15.66	0.047		18.83	0.075		17.93	0.074		17.03	0.06		17.51	0.065		16.61	0.049
4		16.67	0.056		19.26	0.075		17.51	0.076		17.26	0.054		17.89	0.069		16.64	0.051
4		15.96	0.045		19.68	0.079		17.69	0.079		17.27	0.07		16.35	0.05		16.77	0.054
4		13.92	0.044		19.27	0.071		17.93	0.075		17.35	0.054		17.27	0.053		16.83	0.053
4		16.81	0.049		19.1	0.071		17.26	0.076		17.65	0.057		16.68	0.048		16.9	0.048
4		16.41	0.05		19.13	0.08		18.07	0.082		17.69	0.056		17.58	0.059		16.95	0.052
4		15.72	0.053		19.93	0.085		17.98	0.084		17.86	0.056		18.29	0.068		17.41	0.056
4		16.94	0.051		19.8	0.086		18.98	0.098		18.06	0.064		17.09	0.048		17.53	0.055
4		15.74	0.046		19.14	0.075		15.5	0.071		18.08	0.053		17.16	0.054		17.7	0.056
4		18.8	0.069		20.04	0.082		20.19	0.108		18.32	0.061		17.86	0.068		18.01	0.062
5		17.81	0.04		20.51	0.07		20.6	0.081		19.47	0.047		17.28	0.038		18	0.046
5		18.83	0.048		21.43	0.071		20.72	0.087		18.57	0.043		17.29	0.039		18.91	0.052
5		18.95	0.05		22.56	0.072		20.9	0.09		19.2	0.05		17.36	0.041		19.14	0.05
5		19.01	0.043		21.34	0.074		21.22	0.093		17.83	0.041		17.42	0.042		19.64	0.053
5		19.33	0.041		20.93	0.08		21.61	0.073		18.18	0.045		17.45	0.044		20.09	0.054
5		19.39	0.054		23.13	0.08		21.66	0.078		18.55	0.053		17.76	0.045		20.31	0.059
5		19.86	0.049		23.73	0.081		21.88	0.086		19.67	0.046		17.84	0.045		19.01	0.059
5		19.92	0.058		23.93	0.084		21.04	0.086		19.59	0.046		18.21	0.05		19.35	0.063
5		20.15	0.052		24.79	0.089		22.13	0.093		18.32	0.046		18.54	0.047		19.5	0.064
5		20.18	0.048		23.57	0.091		20.99	0.09		19.21	0.05		18.89	0.048		20.46	0.061
5		20.19	0.059		22.97	0.092		20.56	0.079		18.89	0.049		18.95	0.046		17.72	0.05
5		20.54	0.06		23.81	0.092		19.2	0.093		18.51	0.048		19.24	0.048		19.31	0.059
5		20.89	0.06		25.27	0.097		19.52	0.101		19.05	0.063		19.26	0.043		20	0.048
5		21.48	0.059		22.95	0.087		21.04	0.112		18.92	0.064		19.3	0.047		20.02	0.049
5		22.1	0.062		23.91	0.1		20.99	0.12		18.8543	0.066		19.33	0.053		20.1	0.051
6		18.9	0.061		26.85	0.109		24.4	0.093		25.5	0.052		20.97	0.049		23.46	0.052
6		21.45	0.086		27.24	0.094		25.93	0.099		23.3	0.058		23.25	0.068		23.61	0.057
6		23.29	0.087		23.96	0.078		26.19	0.138		25.13	0.097		23.5	0.094		24.04	0.077
6		23.7	0.091		27.44	0.134		26.71	0.137		25.42	0.073		24.23	0.089		24.71	0.065
6		23.1	0.094		27.23	0.127		26.83	0.132		25.67	0.069		21.7	0.056		25.27	0.067
6		23.55	0.097		27.15	0.128		26.99	0.146		26.02	0.061		22.38	0.055		25.32	0.054
6		23.9	0.097		25	0.124		27.2	0.119		25.55	0.068		23.72	0.073		25.43	0.079
6		23.41	0.099		27.45	0.127		27.39	0.108		26.77	0.098		23.63	0.078		25.82	0.089
6		23.35	0.1		25.4	0.104		27.44	0.116		25.24	0.092		23.85	0.078		26.11	0.074
6		24.65	0.107		25.81	0.097		27.59	0.146		26.3	0.086		22.35	0.06		26.16	0.063
6		21.49	0.06		24.25	0.088		27.86	0.123		25.43	0.096		22.72	0.07		26.26	0.079
6		25.3	0.11		30.2	0.153		27.9	0.115		25.67	0.095		22.51	0.068		26.26	0.073
6		22.2	0.0702		29.6587	0.141		28.18	0.151		29.73	0.109		22.81	0.067		27.74	0.087
6		22.34	0.073		28.5727	0.1315		29.91	0.141		25	0.099		25.71	0.098		24.2	0.077
6		23.01	0.075		29.3035	0.143		30.1	0.135		26.27	0.097		28.46	0.156		26.01	0.091
7		22.22	0.082		28.2	0.121		26.53	0.142		23.1	0.073		28.66	0.087		24.31	0.112
7		25.34	0.139		29.11	0.123		30.94	0.113		24.93	0.094		27.11	0.139		25.8	0.115
7		29.28	0.1921		30.11	0.131		32.02	0.191		27.51	0.154		21.89	0.114		26.85	0.15
7		28.22	0.168		30.27	0.139		29.8	0.216		30.06	0.125		27.16	0.143		26.91	0.135
7		28.61	0.176		30.63	0.128		31.86	0.252		30.23	0.183		23.18	0.155		28.11	0.119
7		29.54	0.187		30.78	0.12		31.5	0.241		30.61	0.202		24.04	0.081		28.34	0.077
7		24.27	0.091		31.49	0.175		31.57	0.21		30.8	0.179		24.57	0.156		28.34	0.136
7		29.54	0.098		31.62	0.171		31.74	0.246		30.91	0.185		22.41	0.053		27.97	0.098
7		29.71	0.13		30.72	0.138		30	0.246		31.64	0.207		26.89	0.111		28.5	0.152
7		29.64	0.143		29.98	0.164		32.01	0.223		32.15	0.202		28.65	0.143		28.13	0.087
7		28.86	0.111		30.72	0.203		30.97	0.213		29.89	0.219		25.68	0.123		23.31	0.051
7		29.65	0.152		21.1	0.199		29.28	0.21		29.82	0.223		27.52	0.152		25.45	0.141
7		28.877	0.163		31.78	0.204		28.02	0.215		30.87	0.185		25.8	0.127		26.87	0.127
7		29.978	0.147		31.12	0.178		30.54	0.214		31.4	0.188		25.1	0.108		27.45	0.142
7		29.55	0.191		31.55	0.149		31.75	0.243		32.34	0.192		29.31	0.158		27.68	0.126
